# Supplementary material for: Discovery of circulating miRNAs as biomarkers of chronic Chagas heart disease via a small RNA-Seq approach
Source: Sci Rep. 2024 Jan 12;14:1187. doi: 10.1038/s41598-024-51487-9 (PMC10786931; doi:10.1038/s41598-024-51487-9)
Supplement: Supplementary file 1 — Supplementary Information 1. [file 41598_2024_51487_MOESM1_ESM.xlsx]

## Sheet: HPC
Stage	Country	Age	Gender	Comorbidities	ECG	Echocardiogram	Treatments for heart failure	Other Treatments	Treatments for Chagas disease
HC	Brasil	26	M	No	ND	ND	No	No	NA
	Argentina	60	F	No	ND	ND	No	No	NA
	Argentina	64	F	No	ND	ND	No	No	NA
	Argentina	43	F	No	ND	ND	No	No	NA
	Argentina	21	F	No	ND	ND	No	No	NA
IDC	Argentina	45	F	No	ND	ND	No	No	No
	Argentina	68	M	No	ND	ND	No	No	No
	Argentina	33	F	No	ND	ND	No	No	No
	Argentina	58	M	No	Normal	ND	No	No	No
	Argentina	38	M	No	Normal	ND	No	No	No
MCC	Argentina	39	F	No	Altered	Normal	No	No	No
	Argentina	55	M	No	Altered	ND	No	No	No
	Argentina	56	F	Hypertension, Diabetes	Altered	Normal	Enalapril	Metformina	No
	Argentina	58	F	Hypertension, Hypothyroidism	Altered	Normal	Enalapril	T4	No
	Argentina	47	F	No	Altered	ND	No	No	No
NA: not applicable; ND: Not determined.

## Sheet: FJD
Group	Country	Age	Gender	Comorbidities	ECG*	Echocardiogram *	Treatments for heart failure	Other treatments	Treatment for Chagas disease
HC	Bolivia	46	F		ND	ND			NA
	Bolivia	46	M		ND	ND			NA
	Bolivia	16	F		ND	ND			NA
	Bolivia	25	F		ND	ND			NA
	Bolivia	29	M		ND	ND			NA
	Bolivia	25	F		ND	ND			NA
	Bolivia	40	F		ND	ND			NA
	Bolivia	6	M		ND	ND			NA
	Bolivia	35	M		ND	ND			NA
ICD	Brasil	59	F		Altered NP	Altered NP			No
	Bolivia	43	F	HIV	Normal	Normal		Anti-retroviral	No
	Bolivia	41	F		ND	Normal			No
	Bolivia	37	F		Normal	Normal			No
	Bolivia	37	F	Allergy	Normal	Normal		Corticotherapy	No
	Bolivia	32	F		Altered NP	Normal			No
	Bolivia	34	F		Altered NP	Normal			No
	Bolivia	38	M		Normal	Altered NP			No
	Bolivia	31	M		ND	Normal			No
	Bolivia	37	F		ND	Normal			No
	Bolivia	19	F		Normal	Normal			No
MCC	Bolivia	44	F		Normal	Altered P			No
	Bolivia	70	F	Arrhythmia	Altered P	Altered P	Beta-blocker		No
	Bolivia	60	F		Normal	Altered P			No
	Bolivia	52	M		Altered P	Normal			No
	Bolivia	49	F		Altered P	Normal			No
	Bolivia	38	F		Altered P	Normal			No
	Bolivia	40	F		Normal	Altered P			No
	Bolivia	49	F		Normal	Altered P			No
	Bolivia	52	F		Altered P	Normal			No
	Paraguay	75	M	Hypertension	Altered P	Altered P	Anti-hypertensive		No
NA: not applicable; ND: Not determined.
* Non-pathological (NP), pathological (P).

## Sheet: HVH
Stage	Country	Age	Gender	Comorbidities	ECG	Echocardiogram	Treatment for heart failure	Other treatments	Treatment for CD
HC	Bolivia	44	F	None	ND	ND	No	No	NA
	Bolivia	40	M	None	ND	ND	No	No	NA
	Bolivia	41	F	None	ND	ND	No	No	NA
	Bolivia	35	M	None	ND	ND	No	No	NA
	Boliva	44	M	Anemia	ND	ND	No	Oral Iron	NA
	Bolivia	19	F	None	ND	ND	No	No	NA
	Ecuador	19	M	None	ND	ND	No	No	NA
	Bolivia	48	M	None	ND	ND	No	No	NA
	Bolivia	33	F	None	ND	ND	No	No	NA
	Bolivia	47	F	Dyslipemia	ND	ND	No	No	NA
	Ecuador	34	F	None	ND	ND	No	No	NA
	Bolivia	40	M	Steatotic hepatitis, Obesity	ND	ND	No	No	NA
ICD	Bolivia	38	F	None	Normal	Normal	No	No	No
	Bolivia	38	M	None	Normal	Normal	No	No	No
	Bolivia	38	F	None	Normal	Normal	No	No	No
MCC	Bolivia	52	F	Hypertension	Altered	Normal	No	No	No
	Bolivia	50	M	Dyslipemia	Altered	Altered	No	No	No
	Bolivia	52	M	None	Altered	Altered	No	No	No
	Bolivia	58	M	None	Altered	Altered	No	No	No
	Bolivia	44	M	None	Altered	Normal	No	No	No
	Bolivia	46	F	Migraine	Altered	Normal	No	No	No
NA: not applicable; ND: Not determined.
