# Supplementary material for: Discovery of circulating miRNAs as biomarkers of chronic Chagas heart disease via a small RNA-Seq approach
Source: Sci Rep. 2024 Jan 12;14:1187. doi: 10.1038/s41598-024-51487-9 (PMC10786931; doi:10.1038/s41598-024-51487-9)
Supplement: Supplementary file 2 — Supplementary Information 2. [file 41598_2024_51487_MOESM2_ESM.xlsx]

## Sheet: Hoja1
Normalized reads
mirna	HC	ICD	MCC
hsa-let-7i-5p	140971	110343	102752
hsa-let-7g-5p	59886.3	60739.6	68675.7
hsa-miR-26a-5p	69113.6	62716.1	59855.7
hsa-let-7f-5p	27429.3	34634.1	32710.3
hsa-miR-30d-5p	62044.2	58706.2	69322.5
hsa-let-7a-5p	36937.7	29762.4	39779.4
hsa-miR-148a-3p	25274.7	39654.8	29250.4
hsa-miR-146a-5p	53813.9	60834.7	55226.5
hsa-miR-221-3p	48594.3	53448.3	44342.6
hsa-miR-21-5p	46737.9	48022.7	38492.2
hsa-miR-151a-3p	18506.8	20376.9	20872.2
hsa-miR-191-5p	34354.5	33696.8	38249.7
hsa-miR-103a-3p	33395.4	32263.5	32317
hsa-miR-126-3p	25778.1	24544.7	23011.1
hsa-miR-423-5p	19938.9	25177	28723.4
hsa-miR-320a-3p	22022	16530.8	17396.7
hsa-let-7b-5p	13591	13261.1	16645.6
hsa-miR-423-3p	26713.3	17867.1	21463.2
hsa-miR-486-5p	10530.4	8434.51	19353.6
hsa-let-7d-5p	8240.08	6862.9	7300.47
hsa-miR-92a-3p	12494.1	12249.3	14467.4
hsa-miR-140-3p	11087	9574.73	12783.2
hsa-miR-199a-3p	5925.92	7818.8	5166.14
hsa-miR-146b-5p	8720.71	10617.9	9163.1
hsa-miR-222-3p	7518.6	7195.26	7830.17
hsa-miR-185-5p	6785.19	8230.58	5987.67
hsa-miR-24-3p	8728.3	7699.19	7574.93
hsa-miR-1307-3p	10598.7	8200.19	8268.38
hsa-miR-25-3p	4501.4	5393.26	6123.98
hsa-miR-26b-5p	3284.1	4091.27	2802.17
hsa-miR-122-5p	3915.53	3537.34	2209.35
hsa-miR-425-5p	5260.85	3615.77	4515.68
hsa-miR-199b-3p	3008.53	3951.07	2525.89
hsa-miR-93-5p	5200.09	4349.12	4734.33
hsa-miR-361-3p	3946.99	3529.49	4320.82
hsa-miR-223-3p	2487.76	4139.31	4170.79
hsa-miR-409-3p	3873.22	5445.22	4657.48
hsa-miR-22-3p	5847.8	4113.82	4483.66
hsa-miR-139-5p	1225.98	1709.84	951.44
hsa-miR-370-3p	2971.64	5006.98	3783.81
hsa-miR-30e-5p	4616.4	3592.24	3141.58
hsa-miR-28-3p	3266.74	3278.51	3490.14
hsa-miR-199a-5p	3147.4	2836.34	2752.77
hsa-miR-223-5p	2007.13	2091.22	2141.66
hsa-miR-23a-3p	2953.19	1754.94	3294.36
hsa-miR-328-3p	2154.68	1978.48	2310.9
hsa-miR-128-3p	2283.79	1886.32	1835.18
hsa-miR-98-5p	1433.2	1301.01	1563.47
hsa-miR-181a-5p	4377.71	2062.79	2861.64
hsa-miR-148b-3p	1333.39	2262.8	1679.66
hsa-miR-330-3p	2229.54	1853.96	1672.34
hsa-miR-186-5p	2617.95	2218.68	2313.65
hsa-miR-224-5p	650.961	1291.21	2136.17
hsa-miR-20a-5p	1307.35	1462.78	1102.39
hsa-miR-30c-5p	1482.02	1531.41	1459.18
hsa-miR-106b-3p	2285.96	1906.91	2279.8
hsa-miR-99b-5p	1063.24	1925.53	2014.49
hsa-miR-744-5p	2309.83	1671.61	1994.37
hsa-miR-17-5p	1541.69	1466.7	1315.55
hsa-miR-125a-5p	1380.04	1867.69	1852.56
hsa-miR-7-5p	1603.53	1752	1399.72
hsa-miR-134-5p	1001.4	1687.29	1423.5
hsa-miR-10a-5p	765.964	1176.5	1627.51
hsa-miR-4433b-5p	1840.05	1050.02	1272.55
hsa-miR-1301-3p	1774.95	1302.97	1415.27
hsa-miR-382-5p	710.633	1502.98	1097.82
hsa-miR-381-3p	1393.06	1775.53	1289.02
hsa-miR-155-5p	634.687	614.72	681.561
hsa-let-7e-5p	560.912	746.095	950.526
hsa-miR-484	1433.2	1089.24	1156.37
hsa-miR-543	725.822	927.472	655.03
hsa-miR-23b-3p	1275.88	533.345	1245.11
hsa-miR-629-5p	1025.26	1178.46	990.779
hsa-miR-1-3p	377.557	433.343	298.24
hsa-miR-182-5p	622.753	738.252	642.222
hsa-miR-532-5p	1065.41	936.296	1042.01
hsa-let-7d-3p	739.926	559.817	718.154
hsa-miR-493-3p	692.189	990.219	808.724
hsa-miR-152-3p	642.282	726.487	805.065
hsa-miR-342-3p	863.608	382.362	571.779
hsa-miR-16-5p	473.032	550.012	621.181
hsa-miR-30a-5p	583.695	703.938	681.561
hsa-miR-4446-3p	276.658	324.517	486.698
hsa-miR-197-3p	657.471	702.957	827.936
hsa-miR-139-3p	402.511	871.588	392.469
hsa-miR-3615	758.37	729.428	798.661
hsa-miR-941	978.612	689.231	580.928
hsa-miR-335-3p	189.864	298.046	254.327
hsa-miR-625-3p	594.545	478.442	510.484
hsa-miR-340-5p	432.889	494.129	318.367
hsa-miR-654-5p	388.407	650.995	566.29
hsa-miR-493-5p	218.072	508.835	386.065
hsa-miR-181d-5p	937.384	516.678	583.672
hsa-let-7c-5p	372.133	364.714	478.465
hsa-miR-339-5p	632.517	421.578	585.502
hsa-miR-12136	632.517	384.322	581.842
hsa-miR-363-3p	716.057	518.639	483.039
hsa-miR-425-3p	397.086	360.792	527.866
hsa-miR-378a-3p	602.139	576.484	572.694
hsa-miR-30b-5p	414.445	386.283	455.594
hsa-miR-101-3p	353.689	499.031	356.79
hsa-miR-432-5p	280.998	542.169	386.98
hsa-miR-30e-3p	316.801	467.658	390.639
hsa-miR-433-3p	411.19	702.957	401.618
hsa-miR-320b	771.389	454.912	537.93
hsa-miR-150-5p	270.149	283.34	283.602
hsa-miR-181b-5p	570.676	394.127	386.98
hsa-miR-495-3p	144.296	334.321	189.373
hsa-miR-27b-3p	208.308	297.066	262.561
hsa-miR-574-3p	104.154	215.691	250.668
hsa-miR-142-3p	592.375	330.4	391.554
hsa-miR-664a-5p	225.667	244.123	251.583
hsa-miR-16-2-3p	235.431	250.006	223.223
hsa-miR-10b-5p	207.223	321.576	268.05
hsa-miR-451a	183.354	240.202	636.733
hsa-miR-4433b-3p	270.149	128.434	127.164
hsa-miR-374b-5p	120.428	184.318	139.057
hsa-miR-2110	235.431	237.26	214.074
hsa-miR-584-5p	236.516	186.279	243.349
hsa-miR-200c-3p	211.562	163.729	187.544
hsa-miR-143-3p	443.739	394.127	201.266
hsa-miR-142-5p	227.836	193.142	199.437
hsa-miR-494-3p	187.694	242.162	276.284
hsa-miR-652-3p	345.009	245.104	373.257
hsa-miR-24-2-5p	224.582	139.219	149.12
hsa-miR-29a-3p	280.998	234.319	213.159
hsa-miR-6842-3p	222.412	175.494	247.009
hsa-miR-454-3p	151.891	127.454	167.417
hsa-miR-485-5p	154.061	314.713	244.264
hsa-miR-99a-5p	257.13	197.063	214.989
hsa-miR-145-5p	336.33	226.476	252.498
hsa-miR-1843	243.026	159.808	188.458
hsa-miR-766-3p	235.431	159.808	245.179
hsa-miR-99b-3p	97.6442	200.985	221.393
hsa-miR-221-5p	183.354	236.28	225.967
hsa-miR-769-5p	256.045	239.221	251.583
hsa-miR-4326	208.308	137.258	211.33
hsa-miR-501-3p	155.146	211.77	192.118
hsa-miR-11400	14.1042	154.905	212.244
hsa-miR-361-5p	172.505	116.669	175.651
hsa-miR-452-5p	70.5208	156.866	247.923
hsa-miR-340-3p	96.5592	100.983	124.419
hsa-miR-192-5p	199.628	154.905	132.653
hsa-miR-148a-5p	210.477	150.984	161.013
hsa-miR-505-3p	219.157	137.258	161.013
hsa-miR-107	162.74	142.16	150.95
hsa-miR-130b-5p	133.447	123.532	138.142
hsa-miR-10527-5p	131.277	155.886	144.546
hsa-miR-339-3p	201.798	174.514	147.29
hsa-miR-15b-5p	64.0112	94.1198	80.5065
hsa-miR-342-5p	155.146	95.1002	107.037
hsa-miR-409-5p	85.7099	186.279	163.758
hsa-miR-6852-5p	147.551	144.121	120.76
hsa-miR-548o-3p	28.2083	55.8836	44.8275
hsa-miR-28-5p	148.636	143.141	134.482
hsa-miR-133a-3p	144.296	88.2373	112.526
hsa-miR-766-5p	85.7099	111.767	107.037
hsa-miR-548j-5p	137.787	106.865	102.463
hsa-miR-589-5p	144.296	130.395	176.565
hsa-miR-487b-3p	129.107	121.571	128.079
hsa-miR-27b-5p	117.173	109.806	121.675
hsa-miR-140-5p	154.061	103.924	137.227
hsa-miR-200b-3p	54.2468	55.8836	58.5502
hsa-miR-127-3p	148.636	136.278	150.035
hsa-miR-100-5p	72.6907	26.4712	277.198
hsa-miR-335-5p	82.4551	109.806	53.9759
hsa-miR-505-5p	56.4166	57.8444	54.8908
hsa-miR-181a-3p	87.8798	59.8053	66.7838
hsa-miR-654-3p	41.2275	53.9228	53.0611
hsa-miR-539-5p	79.2003	59.8053	72.2729
hsa-miR-181c-3p	80.2852	61.7661	71.358
hsa-miR-628-3p	45.5673	51.962	47.572
hsa-miR-1292-5p	71.6057	71.5703	75.0174
hsa-miR-2355-3p	122.598	59.8053	73.1877
hsa-miR-421	73.7756	80.394	78.6768
hsa-miR-20b-5p	84.625	73.5311	72.2729
hsa-miR-181a-2-3p	73.7756	85.2961	115.271
hsa-miR-4665-5p	78.1153	103.924	83.251
hsa-miR-641	85.7099	69.6094	64.0393
hsa-miR-874-3p	96.5592	81.3744	116.186
hsa-miR-23a-5p	60.7564	52.9424	64.9541
hsa-miR-375-3p	60.7564	68.629	56.7205
hsa-miR-942-5p	64.0112	58.8249	66.7838
hsa-miR-93-3p	67.266	54.9032	70.4432
hsa-miR-671-5p	92.2195	79.4136	75.0174
hsa-miR-126-5p	57.5016	59.8053	64.9541
hsa-miR-323a-3p	55.3317	93.1394	41.1681
hsa-miR-576-3p	56.4166	60.7857	40.2532
hsa-miR-877-5p	53.1618	52.9424	46.6572
hsa-miR-374a-5p	24.9535	48.0403	21.9563
hsa-miR-500a-3p	64.0112	90.1981	81.4213
hsa-miR-19b-3p	66.1811	57.8444	55.8056
hsa-miR-1287-5p	60.7564	61.7661	74.1026
hsa-miR-1273h-3p	70.5208	50.0011	58.5502
hsa-miR-25-5p	72.6907	63.7269	48.4869
hsa-miR-146b-3p	56.4166	50.9815	62.2096
hsa-miR-1255a	11.9343	44.1186	38.4236
hsa-miR-362-5p	110.663	44.1186	67.6986
hsa-miR-7706	21.6987	43.1382	30.1899
hsa-miR-671-3p	81.3701	31.3733	65.8689
hsa-miR-345-5p	56.4166	49.0207	54.8908
hsa-miR-329-3p	19.5288	75.4919	52.1462
hsa-miR-130a-3p	50.992	40.197	60.3799
hsa-miR-22-5p	46.6522	43.1382	44.8275
hsa-miR-210-3p	81.3701	44.1186	48.4869
hsa-miR-29c-5p	47.7372	38.2362	51.2314
hsa-miR-185-3p	59.6714	67.6486	69.5283
hsa-miR-382-3p	23.8686	60.7857	22.8712
hsa-miR-485-3p	40.1426	66.6682	42.0829
hsa-miR-10399-3p	62.9262	39.2166	55.8056
hsa-miR-3613-5p	26.0384	34.3145	26.5305
hsa-miR-664b-5p	35.8029	25.4908	42.0829
hsa-miR-6721-5p	49.907	31.3733	30.1899
hsa-miR-199b-5p	20.6138	29.4124	34.7642
hsa-miR-324-5p	58.5865	25.4908	65.8689
hsa-miR-106a-5p	27.1234	25.4908	39.3384
hsa-miR-125b-5p	49.907	24.5104	53.0611
hsa-miR-758-3p	48.8221	34.3145	54.8908
hsa-miR-19a-3p	48.8221	52.9424	29.2751
hsa-miR-136-5p	18.4439	39.2166	21.0415
hsa-miR-92b-3p	20.6138	21.5691	23.786
hsa-miR-143-5p	65.0961	46.0795	30.1899
hsa-miR-502-3p	34.7179	42.1578	18.2969
hsa-miR-9-5p	14.1042	10.7846	12.8079
hsa-miR-3928-3p	30.3782	45.0991	26.5305
hsa-miR-664a-3p	15.1891	20.5887	15.5524
hsa-miR-486-3p	21.6987	18.6279	30.1899
hsa-miR-7849-3p	30.3782	18.6279	18.2969
hsa-miR-379-5p	28.2083	31.3733	24.7009
hsa-miR-2277-5p	30.3782	35.2949	31.1048
hsa-miR-628-5p	18.4439	22.5495	18.2969
hsa-miR-660-5p	17.359	28.432	25.6157
hsa-miR-30a-3p	22.7836	27.4516	32.9345
hsa-miR-6772-3p	20.6138	18.6279	24.7009
hsa-miR-193a-5p	18.4439	27.4516	14.6375
hsa-miR-183-5p	10.8494	20.5887	19.2118
hsa-miR-3191-3p	13.0192	17.6475	18.2969
hsa-miR-151a-5p	32.5481	21.5691	21.9563
hsa-miR-18a-3p	37.9727	16.667	24.7009
hsa-miR-106b-5p	29.2933	29.4124	15.5524
hsa-miR-191-3p	47.7372	16.667	31.1048
hsa-miR-3120-3p	24.9535	21.5691	27.4454
hsa-miR-32-5p	19.5288	17.6475	22.8712
hsa-miR-1304-5p	18.4439	21.5691	21.9563
hsa-miR-23b-5p	18.4439	26.4712	29.2751
hsa-miR-411-5p	26.0384	33.3341	22.8712
hsa-miR-483-5p	16.274	22.5495	13.7227
hsa-miR-30b-3p	27.1234	27.4516	32.9345
hsa-miR-1185-1-3p	40.1426	47.0599	21.9563
hsa-miR-148b-5p	14.1042	23.5299	23.786
hsa-miR-196b-5p	17.359	21.5691	15.5524
hsa-miR-374a-3p	15.1891	17.6475	19.2118
hsa-miR-145-3p	26.0384	27.4516	13.7227
hsa-miR-6877-5p	15.1891	19.6083	21.0415
hsa-miR-15b-3p	7.59455	14.7062	10.9782
hsa-miR-454-5p	5.42468	14.7062	9.14846
hsa-miR-18a-5p	24.9535	27.4516	19.2118
hsa-miR-431-3p	19.5288	36.2753	32.9345
hsa-miR-598-3p	22.7836	17.6475	7.31877
hsa-miR-939-5p	20.6138	13.7258	20.1266
hsa-miR-26b-3p	14.1042	14.7062	25.6157
hsa-miR-424-3p	20.6138	12.7454	10.0633
hsa-miR-412-5p	29.2933	18.6279	12.8079
hsa-miR-548k	21.6987	18.6279	11.893
hsa-miR-127-5p	33.633	23.5299	28.3602
hsa-miR-760	36.8878	17.6475	17.3821
hsa-miR-1294	9.76442	11.765	17.3821
hsa-miR-6516-5p	22.7836	10.7846	18.2969
hsa-miR-30c-1-3p	21.6987	23.5299	18.2969
hsa-miR-491-5p	22.7836	23.5299	15.5524
hsa-miR-501-5p	23.8686	22.5495	20.1266
hsa-miR-194-5p	20.6138	16.667	10.9782
hsa-miR-1271-5p	10.8494	15.6866	20.1266
hsa-miR-21-3p	18.4439	18.6279	11.893
hsa-miR-1250-5p	23.8686	7.84332	21.0415
hsa-miR-377-5p	24.9535	20.5887	16.4672
hsa-miR-4533	19.5288	14.7062	19.2118
hsa-miR-4746-5p	23.8686	19.6083	12.8079
hsa-miR-5193	20.6138	17.6475	19.2118
hsa-miR-3065-5p	17.359	8.82373	10.9782
hsa-miR-5189-5p	10.8494	20.5887	10.0633
hsa-miR-668-3p	7.59455	9.80414	16.4672
hsa-miR-6735-5p	8.67948	16.667	13.7227
hsa-miR-1296-5p	16.274	19.6083	21.0415
hsa-miR-30d-3p	20.6138	11.765	17.3821
hsa-miR-576-5p	6.50961	15.6866	14.6375
hsa-miR-3177-3p	3.25481	10.7846	12.8079
hsa-miR-4659b-3p	8.67948	6.8629	6.40393
hsa-miR-5187-5p	14.1042	9.80414	14.6375
hsa-miR-3617-5p	5.42468	15.6866	7.31877
hsa-miR-190b-5p	19.5288	10.7846	10.9782
hsa-miR-3605-5p	6.50961	4.90207	17.3821
hsa-miR-27a-5p	19.5288	8.82373	14.6375
hsa-miR-6866-5p	19.5288	8.82373	10.0633
hsa-miR-6843-3p	9.76442	5.88249	8.23362
hsa-miR-92a-1-5p	11.9343	6.8629	27.4454
hsa-miR-7-1-3p	1.08494	9.80414	2.74454
hsa-miR-331-5p	15.1891	12.7454	18.2969
hsa-miR-132-3p	15.1891	1.96083	12.8079
hsa-miR-651-5p	5.42468	8.82373	9.14846
hsa-miR-1343-3p	22.7836	9.80414	11.893
hsa-miR-4435	7.59455	6.8629	6.40393
hsa-let-7a-3p	6.50961	12.7454	7.31877
hsa-miR-1229-3p	22.7836	11.765	9.14846
hsa-miR-374b-3p	3.25481	13.7258	2.74454
hsa-miR-548e-3p	8.67948	8.82373	14.6375
hsa-miR-4645-3p	2.16987	25.4908	12.8079
hsa-miR-136-3p	6.50961	18.6279	10.0633
hsa-miR-301a-5p	2.16987	7.84332	4.57423
hsa-miR-6741-5p	6.50961	5.88249	4.57423
hsa-miR-190a-5p	14.1042	20.5887	4.57423
hsa-miR-487a-5p	7.59455	17.6475	11.893
hsa-miR-6511a-3p	10.8494	12.7454	15.5524
hsa-miR-200a-3p	16.274	10.7846	9.14846
hsa-miR-29b-3p	8.67948	6.8629	9.14846
hsa-miR-92b-5p	8.67948	12.7454	9.14846
hsa-miR-889-3p	16.274	9.80414	12.8079
hsa-miR-378a-5p	16.274	10.7846	15.5524
hsa-miR-6734-5p	9.76442	12.7454	8.23362
hsa-miR-1180-3p	8.67948	6.8629	16.4672
hsa-miR-4677-3p	5.42468	4.90207	6.40393
hsa-miR-206	3.25481	0.980414	0.914846
hsa-miR-132-5p	14.1042	5.88249	6.40393
hsa-miR-7854-3p	5.42468	9.80414	15.5524
hsa-miR-30c-2-3p	7.59455	9.80414	15.5524
hsa-miR-3190-3p	11.9343	6.8629	8.23362
hsa-miR-330-5p	16.274	8.82373	8.23362
hsa-miR-7113-5p	5.42468	4.90207	1.82969
hsa-miR-6842-5p	13.0192	7.84332	7.31877
hsa-miR-4473	1.08494	0.980414	2.74454
hsa-miR-181c-5p	14.1042	14.7062	9.14846
hsa-miR-581	4.33974	7.84332	9.14846
hsa-miR-128-1-5p	7.59455	5.88249	13.7227
hsa-miR-4742-5p	5.42468	1.96083	4.57423
hsa-miR-204-5p	2.16987	11.765	8.23362
hsa-miR-6741-3p	14.1042	9.80414	15.5524
hsa-miR-4732-5p	3.25481	3.92166	10.0633
hsa-miR-1291	16.274	14.7062	4.57423
hsa-miR-144-5p	4.33974	11.765	6.40393
hsa-miR-6847-5p	4.33974	6.8629	8.23362
hsa-miR-331-3p	16.274	4.90207	12.8079
hsa-miR-504-5p	3.25481	6.8629	4.57423
hsa-miR-659-5p	7.59455	7.84332	4.57423
hsa-miR-26a-2-3p	6.50961	2.94124	6.40393
hsa-miR-574-5p	6.50961	10.7846	10.9782
hsa-miR-103a-2-5p	7.59455	10.7846	10.0633
hsa-miR-1273h-5p	3.25481	6.8629	8.23362
hsa-miR-1976	5.42468	7.84332	7.31877
hsa-miR-4701-5p	9.76442	6.8629	10.9782
hsa-miR-15a-5p	8.67948	5.88249	8.23362
hsa-miR-6514-5p	7.59455	1.96083	7.31877
hsa-miR-3150a-5p	6.50961	3.92166	3.65939
hsa-miR-1908-5p	11.9343	16.667	3.65939
hsa-miR-1306-5p	9.76442	7.84332	5.48908
hsa-miR-329-5p	4.33974	9.80414	4.57423
hsa-miR-6855-5p	5.42468	7.84332	3.65939
hsa-miR-135a-3p	4.33974	2.94124	2.74454
hsa-miR-590-3p	1.08494	1.96083	1.82969
hsa-miR-3198	4.33974	7.84332	3.65939
hsa-miR-29b-2-5p	8.67948	6.8629	10.0633
hsa-miR-3188	16.274	4.90207	5.48908
hsa-miR-154-5p	13.0192	8.82373	4.57423
hsa-miR-6862-5p	5.42468	6.8629	6.40393
hsa-miR-6813-5p	1.08494	3.92166	8.23362
hsa-miR-3064-5p	6.50961	5.88249	5.48908
hsa-miR-3174	2.16987	7.84332	5.48908
hsa-miR-3127-5p	2.16987	1.96083	4.57423
hsa-miR-3913-5p	13.0192	5.88249	8.23362
hsa-miR-4662a-5p	1.08494	3.92166	0.914846
hsa-miR-26a-1-3p	5.42468	8.82373	2.74454
hsa-miR-3922-3p	5.42468	5.88249	11.893
hsa-miR-1307-5p	8.67948	8.82373	6.40393
hsa-miR-541-3p	6.50961	6.8629	6.40393
hsa-miR-5010-3p	5.42468	12.7454	8.23362
hsa-miR-582-3p	1.08494	2.94124	3.65939
hsa-miR-4659a-3p	4.33974	4.90207	5.48908
hsa-miR-532-3p	7.59455	10.7846	6.40393
hsa-miR-652-5p	4.33974	8.82373	8.23362
hsa-miR-146a-3p	11.9343	9.80414	4.57423
hsa-miR-625-5p	6.50961	2.94124	7.31877
hsa-miR-10399-5p	1.08494	3.92166	0.914846
hsa-miR-5584-5p	2.16987	1.96083	3.65939
hsa-miR-1538	5.42468	3.92166	8.23362
hsa-miR-450a-5p	8.67948	0	1.82969
hsa-miR-605-3p	6.50961	9.80414	8.23362
hsa-miR-195-3p	1.08494	1.96083	1.82969
hsa-miR-5010-5p	5.42468	6.8629	7.31877
hsa-miR-490-3p	9.76442	9.80414	4.57423
hsa-miR-6511b-3p	11.9343	4.90207	2.74454
hsa-miR-337-3p	3.25481	5.88249	4.57423
hsa-miR-550a-5p	1.08494	0	4.57423
hsa-miR-3175	2.16987	5.88249	3.65939
hsa-miR-3691-5p	4.33974	5.88249	2.74454
hsa-miR-769-3p	4.33974	5.88249	8.23362
hsa-miR-1249-3p	7.59455	3.92166	9.14846
hsa-miR-3173-5p	3.25481	1.96083	10.0633
hsa-miR-2278	6.50961	7.84332	5.48908
hsa-miR-5009-5p	8.67948	3.92166	3.65939
hsa-miR-3146	4.33974	1.96083	4.57423
hsa-miR-6515-5p	7.59455	5.88249	5.48908
hsa-miR-6837-3p	5.42468	4.90207	9.14846
hsa-miR-6882-5p	3.25481	3.92166	5.48908
hsa-miR-597-3p	8.67948	2.94124	5.48908
hsa-miR-3613-3p	0	10.7846	5.48908
hsa-miR-212-5p	7.59455	4.90207	7.31877
hsa-miR-24-1-5p	2.16987	4.90207	2.74454
hsa-miR-6859-5p	2.16987	1.96083	0
hsa-miR-4786-5p	3.25481	6.8629	6.40393
hsa-miR-6818-3p	2.16987	2.94124	5.48908
hsa-miR-4470	6.50961	6.8629	0.914846
hsa-miR-3124-5p	5.42468	1.96083	5.48908
hsa-miR-6767-5p	2.16987	0.980414	5.48908
hsa-miR-369-5p	1.08494	6.8629	5.48908
hsa-miR-6803-3p	8.67948	5.88249	2.74454
hsa-miR-542-3p	5.42468	2.94124	3.65939
hsa-miR-7976	4.33974	2.94124	5.48908
hsa-miR-3120-5p	2.16987	6.8629	1.82969
hsa-miR-3127-3p	10.8494	3.92166	4.57423
hsa-miR-744-3p	4.33974	1.96083	6.40393
hsa-miR-6804-5p	2.16987	0.980414	1.82969
hsa-miR-34a-5p	8.67948	4.90207	0.914846
hsa-miR-4664-3p	2.16987	1.96083	1.82969
hsa-miR-1270	5.42468	5.88249	1.82969
hsa-miR-6810-5p	2.16987	3.92166	1.82969
hsa-miR-27a-3p	7.59455	6.8629	2.74454
hsa-miR-589-3p	7.59455	0.980414	1.82969
hsa-miR-29b-1-5p	2.16987	1.96083	0.914846
hsa-miR-29c-3p	9.76442	0	1.82969
hsa-miR-4646-5p	4.33974	2.94124	5.48908
hsa-miR-219a-1-3p	5.42468	4.90207	3.65939
hsa-miR-1468-5p	5.42468	2.94124	6.40393
hsa-miR-4647	3.25481	0.980414	0
hsa-miR-6764-5p	3.25481	3.92166	3.65939
hsa-miR-6716-3p	1.08494	2.94124	1.82969
hsa-miR-380-5p	0	6.8629	2.74454
hsa-miR-369-3p	3.25481	4.90207	1.82969
hsa-miR-3074-5p	4.33974	5.88249	4.57423
hsa-let-7f-1-3p	4.33974	0	0.914846
hsa-miR-130b-3p	1.08494	2.94124	2.74454
hsa-miR-215-5p	3.25481	0.980414	0
hsa-miR-6806-3p	1.08494	0.980414	2.74454
hsa-miR-4676-3p	4.33974	4.90207	1.82969
hsa-miR-1226-3p	4.33974	1.96083	2.74454
hsa-miR-3605-3p	2.16987	0.980414	3.65939
hsa-miR-1914-5p	1.08494	3.92166	2.74454
hsa-miR-6738-3p	5.42468	3.92166	4.57423
hsa-miR-1225-3p	9.76442	2.94124	1.82969
hsa-miR-6810-3p	7.59455	4.90207	2.74454
hsa-miR-10393-3p	4.33974	1.96083	3.65939
hsa-miR-1185-2-3p	3.25481	4.90207	4.57423
hsa-miR-1248	1.08494	1.96083	0
hsa-miR-579-5p	6.50961	2.94124	4.57423
hsa-miR-6809-5p	3.25481	2.94124	0.914846
hsa-miR-363-5p	1.08494	5.88249	2.74454
hsa-miR-301b-3p	6.50961	3.92166	0.914846
hsa-miR-3187-5p	1.08494	2.94124	0
hsa-miR-539-3p	1.08494	3.92166	0.914846
hsa-miR-5189-3p	5.42468	2.94124	0.914846
hsa-miR-4707-5p	4.33974	1.96083	0.914846
hsa-miR-4511	2.16987	2.94124	4.57423
hsa-miR-4781-3p	1.08494	3.92166	0
hsa-miR-502-5p	4.33974	0.980414	3.65939
hsa-miR-6505-5p	3.25481	4.90207	1.82969
hsa-miR-5697	1.08494	0.980414	0
hsa-miR-150-3p	2.16987	2.94124	5.48908
hsa-miR-4467	6.50961	0	0.914846
hsa-miR-6780a-5p	3.25481	3.92166	1.82969
hsa-miR-1299	0	0.980414	6.40393
hsa-miR-2277-3p	1.08494	3.92166	0.914846
hsa-miR-5587-3p	5.42468	0	0
hsa-miR-4762-3p	2.16987	1.96083	1.82969
hsa-miR-4734	4.33974	0.980414	2.74454
hsa-miR-6758-5p	1.08494	1.96083	0.914846
hsa-miR-6884-5p	0	3.92166	0.914846
hsa-miR-7110-3p	4.33974	2.94124	1.82969
hsa-miR-5698	0	0.980414	2.74454
hsa-miR-324-3p	1.08494	0	4.57423
hsa-miR-4755-5p	2.16987	1.96083	4.57423
hsa-miR-6772-5p	4.33974	0.980414	4.57423
hsa-miR-6513-5p	5.42468	2.94124	3.65939
hsa-miR-6793-5p	2.16987	2.94124	0.914846
hsa-miR-7151-5p	1.08494	1.96083	0
hsa-miR-296-3p	1.08494	0	0.914846
hsa-miR-497-5p	2.16987	4.90207	1.82969
hsa-miR-3143	0	0.980414	2.74454
hsa-miR-548u	1.08494	0	0.914846
hsa-miR-598-5p	4.33974	1.96083	1.82969
hsa-let-7e-3p	1.08494	1.96083	3.65939
hsa-miR-503-5p	3.25481	3.92166	2.74454
hsa-miR-1306-3p	1.08494	2.94124	0.914846
hsa-miR-627-3p	0	0	0
hsa-miR-338-5p	4.33974	1.96083	2.74454
hsa-miR-3679-5p	2.16987	3.92166	0
hsa-miR-6868-3p	1.08494	0	1.82969
hsa-miR-500b-3p	2.16987	2.94124	5.48908
hsa-miR-3609	1.08494	0	1.82969
hsa-miR-4654	5.42468	0.980414	2.74454
hsa-miR-487a-3p	2.16987	2.94124	0.914846
hsa-miR-4521	4.33974	1.96083	3.65939
hsa-miR-365a-5p	0	1.96083	0
hsa-miR-548ag	0	2.94124	2.74454
hsa-miR-4659b-5p	2.16987	1.96083	2.74454
hsa-miR-6516-3p	3.25481	1.96083	1.82969
hsa-miR-377-3p	1.08494	3.92166	3.65939
hsa-miR-1284	0	0	1.82969
hsa-miR-4498	2.16987	0.980414	4.57423
hsa-miR-130a-5p	0	4.90207	0
hsa-miR-450b-5p	1.08494	0.980414	0.914846
hsa-miR-3164	2.16987	2.94124	2.74454
hsa-miR-3179	1.08494	0.980414	0
hsa-miR-6763-5p	1.08494	0.980414	1.82969
hsa-miR-4504	2.16987	0.980414	1.82969
hsa-miR-6759-5p	1.08494	0	0
hsa-miR-6876-5p	2.16987	0.980414	1.82969
hsa-miR-5004-5p	0	0	0
hsa-miR-3157-3p	1.08494	2.94124	1.82969
hsa-miR-7151-3p	1.08494	4.90207	0.914846
hsa-miR-4750-5p	1.08494	4.90207	0
hsa-miR-5583-3p	3.25481	1.96083	0
hsa-miR-3158-3p	2.16987	2.94124	2.74454
hsa-miR-3131	1.08494	0.980414	1.82969
hsa-miR-3138	3.25481	1.96083	0.914846
hsa-miR-4638-5p	1.08494	0.980414	3.65939
hsa-miR-205-5p	3.25481	2.94124	0.914846
hsa-miR-7855-5p	0	0.980414	2.74454
hsa-miR-4667-5p	2.16987	3.92166	0.914846
hsa-miR-548l	2.16987	0.980414	0.914846
hsa-miR-95-3p	0	3.92166	3.65939
hsa-miR-548a-3p	2.16987	0	2.74454
hsa-miR-6827-5p	1.08494	2.94124	0.914846
hsa-miR-551b-5p	1.08494	2.94124	0
hsa-miR-5582-3p	0	1.96083	0
hsa-miR-431-5p	2.16987	1.96083	1.82969
hsa-miR-3678-5p	0	3.92166	1.82969
hsa-miR-509-3-5p	0	0	0.914846
hsa-miR-500b-5p	1.08494	0.980414	1.82969
hsa-miR-1277-5p	0	5.88249	0
hsa-miR-6770-5p	2.16987	0	0.914846
hsa-miR-200a-5p	3.25481	3.92166	0
hsa-miR-96-5p	0	2.94124	0.914846
hsa-miR-6736-5p	2.16987	1.96083	0.914846
hsa-miR-552-5p	1.08494	0	1.82969
hsa-miR-4657	1.08494	2.94124	0
hsa-miR-4799-5p	2.16987	0.980414	0
hsa-miR-636	0	2.94124	2.74454
hsa-miR-4753-5p	2.16987	0	1.82969
hsa-miR-1238-3p	1.08494	1.96083	2.74454
hsa-miR-6832-5p	2.16987	0.980414	0
hsa-miR-4701-3p	2.16987	1.96083	1.82969
hsa-miR-212-3p	1.08494	1.96083	0.914846
hsa-miR-125b-2-3p	1.08494	1.96083	1.82969
hsa-miR-6511a-5p	1.08494	1.96083	2.74454
hsa-miR-2355-5p	0	2.94124	0.914846
hsa-miR-7848-3p	4.33974	0.980414	0.914846
hsa-miR-616-5p	2.16987	2.94124	1.82969
hsa-miR-550a-3-5p	0	4.90207	1.82969
hsa-miR-4999-5p	1.08494	0.980414	0.914846
hsa-miR-556-3p	0	0	0
hsa-miR-3121-3p	0	0	0
hsa-miR-1228-5p	0	0	0
hsa-miR-4688	0	1.96083	1.82969
hsa-miR-616-3p	1.08494	0	0
hsa-miR-3074-3p	1.08494	0	0.914846
hsa-miR-3909	0	1.96083	1.82969
hsa-miR-152-5p	3.25481	0	2.74454
hsa-miR-6873-3p	0	0.980414	0.914846
hsa-miR-655-3p	0	3.92166	0.914846
hsa-miR-3200-5p	0	0.980414	3.65939
hsa-miR-664b-3p	1.08494	0.980414	0.914846
hsa-miR-4523	1.08494	1.96083	0.914846
hsa-miR-184	0	0.980414	0.914846
hsa-miR-3166	3.25481	2.94124	0
hsa-miR-3194-3p	0	1.96083	1.82969
hsa-miR-429	1.08494	3.92166	0.914846
hsa-miR-483-3p	4.33974	0.980414	0.914846
hsa-miR-937-3p	1.08494	1.96083	0.914846
hsa-miR-450a-2-3p	0	4.90207	0.914846
hsa-miR-379-3p	3.25481	0.980414	0
hsa-miR-1234-3p	3.25481	0	2.74454
hsa-miR-511-5p	1.08494	0.980414	0
hsa-miR-3180-3p	0	0	0.914846
hsa-miR-3135a	1.08494	0.980414	0.914846
hsa-miR-6876-3p	0	1.96083	0.914846
hsa-miR-299-3p	0	0.980414	1.82969
hsa-miR-149-5p	0	3.92166	1.82969
hsa-miR-194-3p	3.25481	2.94124	0
hsa-miR-4726-5p	0	0.980414	1.82969
hsa-miR-154-3p	1.08494	0.980414	0
hsa-miR-9-3p	1.08494	1.96083	0
hsa-miR-642a-3p	0	0.980414	2.74454
hsa-miR-3192-5p	2.16987	0	0.914846
hsa-miR-5188	0	0	0
hsa-miR-370-5p	2.16987	0.980414	1.82969
hsa-miR-4787-3p	2.16987	0	2.74454
hsa-miR-455-5p	4.33974	0	0.914846
hsa-miR-6878-5p	1.08494	1.96083	0.914846
hsa-miR-708-5p	0	0	1.82969
hsa-miR-3920	1.08494	1.96083	0
hsa-miR-607	0	0	0
hsa-miR-942-3p	1.08494	0.980414	0.914846
hsa-miR-195-5p	0	0.980414	0
hsa-miR-1179	1.08494	1.96083	1.82969
hsa-miR-6502-5p	3.25481	0.980414	0
hsa-miR-610	1.08494	0.980414	1.82969
hsa-miR-1266-5p	1.08494	2.94124	0.914846
hsa-let-7b-3p	1.08494	0.980414	0.914846
hsa-let-7f-2-3p	3.25481	0	1.82969
hsa-miR-323a-5p	2.16987	1.96083	0.914846
hsa-miR-4761-5p	1.08494	1.96083	1.82969
hsa-miR-500a-5p	0	0	0.914846
hsa-miR-3940-3p	0	2.94124	1.82969
hsa-miR-580-3p	0	3.92166	0.914846
hsa-miR-4772-5p	0	0	0
hsa-miR-326	0	1.96083	2.74454
hsa-miR-4668-5p	1.08494	1.96083	0
hsa-miR-3157-5p	3.25481	0.980414	0.914846
hsa-miR-6875-5p	1.08494	0.980414	0.914846
hsa-miR-6786-3p	1.08494	1.96083	0.914846
hsa-miR-320c	1.08494	1.96083	1.82969
hsa-miR-1278	0	0	0.914846
hsa-miR-550a-3p	3.25481	1.96083	0
hsa-miR-6816-3p	2.16987	0.980414	1.82969
hsa-miR-499a-5p	1.08494	2.94124	0.914846
hsa-miR-6861-5p	1.08494	0.980414	0.914846
hsa-miR-503-3p	4.33974	0.980414	0
hsa-miR-6802-3p	2.16987	2.94124	0
hsa-miR-605-5p	2.16987	0.980414	1.82969
hsa-miR-6755-5p	2.16987	0.980414	0.914846
hsa-miR-4738-3p	1.08494	0.980414	0.914846
hsa-miR-200b-5p	0	1.96083	1.82969
hsa-miR-323b-3p	0	1.96083	0.914846
hsa-miR-3186-5p	2.16987	0	0.914846
hsa-miR-5001-5p	1.08494	1.96083	1.82969
hsa-miR-3942-5p	0	0	0
hsa-miR-3678-3p	2.16987	0	0
hsa-miR-193b-3p	3.25481	0	0
hsa-miR-6747-3p	1.08494	0.980414	1.82969
hsa-miR-4709-3p	3.25481	0	0
hsa-miR-3675-5p	1.08494	0.980414	0
hsa-miR-3161	0	2.94124	0.914846
hsa-miR-1225-5p	0	0.980414	2.74454
hsa-miR-4755-3p	1.08494	1.96083	0.914846
hsa-miR-203a-3p	1.08494	1.96083	0.914846
hsa-miR-424-5p	2.16987	0.980414	0.914846
hsa-miR-4743-5p	2.16987	0.980414	0
hsa-miR-3183	1.08494	0.980414	0.914846
hsa-miR-1909-3p	0	0	0
hsa-miR-101-2-5p	0	0	0
hsa-miR-4687-5p	2.16987	0	1.82969
hsa-miR-10401-3p	2.16987	0.980414	0.914846
hsa-miR-450a-1-3p	1.08494	0	2.74454
hsa-miR-301a-3p	2.16987	0.980414	0
hsa-miR-410-3p	0	0	1.82969
hsa-miR-3934-5p	0	0	0
hsa-miR-6837-5p	1.08494	2.94124	0
hsa-miR-4446-5p	2.16987	0	0.914846
hsa-miR-629-3p	0	1.96083	0
hsa-miR-4444	1.08494	0.980414	1.82969
hsa-miR-10393-5p	2.16987	0.980414	0
hsa-miR-508-3p	0	1.96083	0
hsa-miR-455-3p	2.16987	0	1.82969
hsa-miR-6859-3p	0	0.980414	0.914846
hsa-miR-98-3p	0	1.96083	0.914846
hsa-miR-4660	0	0	0.914846
hsa-miR-3177-5p	1.08494	0	1.82969
hsa-miR-487b-5p	0	0	0.914846
hsa-miR-6879-3p	2.16987	0	1.82969
hsa-miR-6776-3p	0	0	2.74454
hsa-let-7g-3p	0	0	0
hsa-miR-6818-5p	1.08494	0	0
hsa-miR-412-3p	0	0.980414	0
hsa-miR-6501-5p	3.25481	0.980414	0
hsa-miR-1193	0	0.980414	2.74454
hsa-miR-509-3p	0	0	1.82969
hsa-miR-5588-5p	0	1.96083	0
hsa-miR-6727-5p	0	0.980414	0.914846
hsa-miR-7856-5p	0	0	0.914846
hsa-miR-6889-5p	1.08494	0.980414	0
hsa-miR-3154	2.16987	0.980414	0
hsa-miR-6813-3p	0	1.96083	0.914846
hsa-miR-618	0	0.980414	0
hsa-miR-1277-3p	0	0	0
hsa-miR-3140-3p	1.08494	0	0
hsa-miR-6838-5p	1.08494	0	0
hsa-miR-6825-5p	1.08494	1.96083	0
hsa-miR-6751-3p	2.16987	0	0.914846
hsa-miR-548n	2.16987	0	0
hsa-miR-548q	0	0	0.914846
hsa-miR-665	2.16987	0.980414	0
hsa-miR-20a-3p	0	0	0
hsa-miR-6807-5p	0	0.980414	0
hsa-miR-6894-5p	0	0	0
hsa-miR-4676-5p	0	1.96083	0.914846
hsa-miR-4754	0	0	0.914846
hsa-miR-643	0	0	0.914846
hsa-miR-376a-5p	1.08494	0	0
hsa-miR-187-3p	0	0.980414	1.82969
hsa-miR-933	0	0	0
hsa-miR-494-5p	1.08494	0.980414	0
hsa-miR-4741	1.08494	0	1.82969
hsa-miR-6754-3p	1.08494	0	1.82969
hsa-miR-6751-5p	0	0	0.914846
hsa-miR-6783-5p	0	0	0.914846
hsa-miR-125b-1-3p	0	0	0
hsa-miR-204-3p	0	0	0
hsa-miR-6511b-5p	0	0.980414	0.914846
hsa-miR-125a-3p	0	1.96083	0.914846
hsa-miR-5006-5p	1.08494	0.980414	0
hsa-miR-4422	0	0	0
hsa-miR-7851-3p	1.08494	1.96083	0
hsa-miR-17-3p	1.08494	0	1.82969
hsa-miR-452-3p	0	0.980414	0.914846
hsa-miR-877-3p	1.08494	0	1.82969
hsa-miR-3688-3p	1.08494	0.980414	0
hsa-miR-548ay-3p	1.08494	0.980414	0
hsa-miR-1301-5p	3.25481	0	0
hsa-miR-4449	0	0	1.82969
hsa-miR-296-5p	1.08494	1.96083	0
hsa-miR-1256	0	0	0.914846
hsa-miR-1323	1.08494	0.980414	0
hsa-miR-106a-3p	1.08494	1.96083	0
hsa-miR-548az-5p	1.08494	0	1.82969
hsa-miR-224-3p	1.08494	0	1.82969
hsa-miR-615-3p	0	1.96083	0.914846
hsa-miR-193b-5p	0	0.980414	0.914846
hsa-miR-6855-3p	0	0	0.914846
hsa-miR-542-5p	2.16987	0	0
hsa-miR-2682-5p	0	0	0
hsa-miR-214-5p	1.08494	0	0.914846
hsa-miR-3158-5p	0	0.980414	0.914846
hsa-miR-544b	0	0	1.82969
hsa-miR-548ar-3p	0	0	0
hsa-miR-6779-5p	1.08494	0	0
hsa-miR-365b-5p	1.08494	0	0.914846
hsa-miR-656-3p	0	0	0
hsa-miR-7843-5p	0	0.980414	0.914846
hsa-miR-3939	1.08494	0.980414	0
hsa-miR-4685-3p	1.08494	0	0.914846
hsa-miR-4695-5p	1.08494	0	0.914846
hsa-miR-6739-3p	0	0.980414	0.914846
hsa-miR-197-5p	1.08494	0	0.914846
hsa-miR-299-5p	0	0	0
hsa-miR-6796-5p	0	0	0
hsa-miR-517a-3p	0	1.96083	0
hsa-miR-548s	0	0	1.82969
hsa-miR-9983-3p	0	0.980414	0.914846
hsa-miR-6716-5p	0	0	0.914846
hsa-miR-6735-3p	1.08494	0.980414	0
hsa-miR-10395-5p	2.16987	0	0
hsa-miR-6734-3p	2.16987	0	0
hsa-miR-548f-3p	2.16987	0	0
hsa-miR-491-3p	0	0	0
hsa-miR-7705	0	0.980414	0.914846
hsa-miR-4721	0	1.96083	0
hsa-miR-1224-5p	0	0	1.82969
hsa-miR-10b-3p	2.16987	0	0
hsa-miR-627-5p	0	0.980414	0
hsa-miR-11401	0	0.980414	0.914846
hsa-miR-181b-3p	0	0.980414	0.914846
hsa-miR-449c-5p	2.16987	0	0
hsa-miR-19b-1-5p	0	0	0.914846
hsa-miR-3199	0	1.96083	0
hsa-miR-219b-3p	2.16987	0	0
hsa-miR-6819-3p	2.16987	0	0
hsa-miR-6782-3p	2.16987	0	0
hsa-miR-6874-3p	1.08494	0.980414	0
hsa-miR-135a-5p	0	0	1.82969
hsa-miR-548ba	0	0.980414	0.914846
hsa-miR-3614-5p	0	0	1.82969
hsa-miR-2276-3p	0	0.980414	0.914846
hsa-miR-1273c	0	0	0.914846
hsa-miR-1255b-5p	1.08494	0.980414	0
hsa-miR-3620-3p	1.08494	0	0
hsa-miR-376a-3p	1.08494	0.980414	0
hsa-miR-3619-3p	2.16987	0	0
hsa-miR-4742-3p	1.08494	0	0
hsa-miR-4757-5p	0	0	0
hsa-miR-3685	0	0	0.914846
hsa-miR-4772-3p	1.08494	0	0.914846
hsa-miR-129-5p	1.08494	0	0.914846
hsa-miR-1276	1.08494	0	0
hsa-miR-3677-3p	0	0.980414	0
hsa-miR-1262	0	0	0
hsa-miR-8072	1.08494	0.980414	0
hsa-miR-4732-3p	1.08494	0.980414	0
hsa-miR-5581-3p	0	1.96083	0
hsa-miR-6829-5p	0	0.980414	0.914846
hsa-miR-4797-5p	0	0	0.914846
hsa-miR-892a	0	1.96083	0
hsa-miR-9903	0	0	1.82969
hsa-miR-1304-3p	2.16987	0	0
hsa-miR-10a-3p	1.08494	0	0
hsa-miR-4485-5p	1.08494	0	0.914846
hsa-miR-196a-5p	0	0	0
hsa-miR-5194	1.08494	0	0.914846
hsa-miR-6766-5p	1.08494	0.980414	0
hsa-miR-1910-5p	0	1.96083	0
hsa-miR-3661	0	0	1.82969
hsa-miR-4698	0	0	0
hsa-miR-1178-3p	0	0	0.914846
hsa-miR-5588-3p	0	0	0.914846
hsa-miR-6515-3p	0	0.980414	0.914846
hsa-miR-365b-3p	0	0	0.914846
hsa-miR-4648	1.08494	0.980414	0
hsa-miR-3190-5p	0	1.96083	0
hsa-miR-3173-3p	0	0	1.82969
hsa-miR-1197	0	0.980414	0.914846
hsa-miR-514a-3p	0	0	0.914846
hsa-miR-6864-5p	1.08494	0	0
hsa-miR-4775	1.08494	0	0
hsa-miR-4477b	0	0	0
hsa-miR-151b	1.08494	0	0
hsa-miR-4491	0	0.980414	0
hsa-miR-4656	0	0	0.914846
hsa-miR-449a	1.08494	0	0
hsa-miR-6819-5p	0	0.980414	0
hsa-miR-6726-5p	0	0	0.914846
hsa-miR-3924	0	0	0
hsa-miR-3929	1.08494	0	0
hsa-miR-6891-5p	0	0	0.914846
hsa-miR-4753-3p	0	0	0
hsa-miR-6509-5p	1.08494	0	0
hsa-miR-7109-3p	1.08494	0	0
hsa-miR-372-3p	1.08494	0	0
hsa-miR-541-5p	1.08494	0	0
hsa-miR-6791-3p	1.08494	0	0
hsa-miR-6737-3p	0	0.980414	0
hsa-miR-6508-3p	0	0.980414	0
hsa-miR-1296-3p	1.08494	0	0
hsa-miR-3938	0	0	0
hsa-miR-6881-3p	0	0.980414	0
hsa-miR-6865-5p	0	0	0.914846
hsa-miR-4706	1.08494	0	0
hsa-miR-4636	0	0	0.914846
hsa-miR-612	0	0	0.914846
hsa-miR-4722-5p	0	0	0
hsa-miR-3136-5p	0	0	0.914846
hsa-miR-6799-3p	0	0	0
hsa-miR-770-5p	0	0	0.914846
hsa-miR-10396b-5p	0	0	0
hsa-miR-6730-5p	1.08494	0	0
hsa-miR-4655-5p	0	0.980414	0
hsa-miR-2116-3p	1.08494	0	0
hsa-miR-4677-5p	0	0	0
hsa-miR-642a-5p	0	0.980414	0
hsa-miR-3176	0	0.980414	0
hsa-miR-4691-3p	0	0	0
hsa-miR-3130-3p	0	0	0.914846
hsa-miR-6886-3p	0	0	0
hsa-miR-4695-3p	0	0	0
hsa-miR-6742-5p	1.08494	0	0
hsa-miR-516b-5p	1.08494	0	0
hsa-miR-4709-5p	0	0.980414	0
hsa-miR-6503-3p	0	0	0.914846
hsa-miR-2681-5p	0	0.980414	0
hsa-miR-6856-5p	1.08494	0	0
hsa-miR-1287-3p	1.08494	0	0
hsa-miR-376b-3p	0	0	0.914846
hsa-miR-6731-5p	0	0	0.914846
hsa-miR-6798-3p	1.08494	0	0
hsa-miR-10401-5p	0	0	0.914846
hsa-miR-3186-3p	0	0	0
hsa-miR-337-5p	0	0	0
hsa-miR-1537-3p	0	0.980414	0
hsa-miR-3691-3p	0	0	0.914846
hsa-miR-940	1.08494	0	0
hsa-miR-4433a-5p	0	0	0.914846
hsa-miR-548t-5p	1.08494	0	0
hsa-miR-32-3p	0	0	0.914846
hsa-miR-5693	0	0	0.914846
hsa-miR-5695	0	0.980414	0
hsa-miR-548ah-5p	1.08494	0	0
hsa-miR-548am-3p	0	0	0.914846
hsa-miR-4769-5p	0	0	0.914846
hsa-miR-3617-3p	0	0	0.914846
hsa-miR-3180-5p	1.08494	0	0
hsa-miR-579-3p	0	0	0.914846
hsa-miR-4653-3p	0	0	0.914846
hsa-miR-6794-3p	1.08494	0	0
hsa-miR-6732-3p	1.08494	0	0
hsa-miR-6797-3p	1.08494	0	0
hsa-miR-3529-5p	1.08494	0	0
hsa-miR-548bc	1.08494	0	0
hsa-miR-3150a-3p	0	0	0
hsa-miR-4421	0	0	0
hsa-miR-675-5p	0	0.980414	0
hsa-miR-517b-3p	0	0.980414	0
hsa-miR-508-5p	1.08494	0	0
hsa-miR-4661-5p	0	0	0.914846
hsa-miR-4687-3p	1.08494	0	0
hsa-miR-376c-3p	0	0	0.914846
hsa-miR-3684	1.08494	0	0
hsa-miR-891a-5p	1.08494	0	0
hsa-miR-6850-5p	0	0.980414	0
hsa-miR-4767	0	0.980414	0
hsa-miR-499b-5p	0	0.980414	0
hsa-miR-552-3p	1.08494	0	0
hsa-miR-548ax	1.08494	0	0
hsa-miR-548aw	0	0	0
hsa-miR-4785	0	0	0.914846
hsa-miR-4784	1.08494	0	0
hsa-miR-6800-5p	1.08494	0	0
hsa-miR-4437	0	0	0
hsa-miR-4724-5p	0	0	0.914846
hsa-miR-4797-3p	0	0	0
hsa-miR-432-3p	0	0.980414	0
hsa-miR-6781-5p	1.08494	0	0
hsa-miR-4745-3p	0	0	0.914846
hsa-miR-4653-5p	0	0.980414	0
hsa-miR-6832-3p	0	0	0.914846
hsa-miR-6869-5p	0	0	0
hsa-miR-6873-5p	0	0	0.914846
hsa-miR-1285-3p	1.08494	0	0
hsa-miR-2115-5p	0	0	0.914846
hsa-miR-6853-3p	1.08494	0	0
hsa-miR-4440	0	0	0.914846
hsa-miR-577	0	0.980414	0
hsa-miR-570-5p	1.08494	0	0
hsa-miR-499b-3p	0	0.980414	0
hsa-miR-4707-3p	0	0	0.914846
hsa-miR-6851-3p	0	0	0
hsa-miR-371b-5p	1.08494	0	0
hsa-miR-4681	0	0	0.914846
hsa-miR-5094	0	0.980414	0
hsa-miR-373-3p	0	0.980414	0
hsa-miR-4758-3p	1.08494	0	0
hsa-miR-378i	1.08494	0	0
hsa-miR-6506-5p	0	0	0
hsa-miR-4745-5p	0	0	0.914846
hsa-miR-10392-5p	0	0	0.914846
hsa-miR-3150b-3p	0	0	0.914846
hsa-miR-550b-2-5p	0	0	0
hsa-miR-943	0	0	0
hsa-miR-4683	1.08494	0	0
hsa-miR-3682-3p	0	0	0.914846
hsa-miR-4723-3p	0	0.980414	0
hsa-miR-1303	0	0	0.914846
hsa-miR-219a-5p	0	0	0.914846
hsa-miR-4664-5p	0	0	0.914846
hsa-miR-3191-5p	0	0	0.914846
hsa-miR-6740-3p	1.08494	0	0
hsa-miR-548at-3p	1.08494	0	0
hsa-miR-6812-5p	0	0	0.914846
hsa-miR-6892-5p	0	0	0
hsa-miR-6895-5p	0	0.980414	0
hsa-miR-6840-5p	0	0.980414	0
hsa-miR-92a-2-5p	0	0	0
hsa-miR-4479	0	0.980414	0
hsa-miR-3128	0	0.980414	0
hsa-miR-3122	0	0	0.914846
hsa-miR-873-3p	0	0.980414	0
hsa-miR-6783-3p	1.08494	0	0
hsa-miR-4639-5p	0	0	0.914846
hsa-miR-10398-3p	0	0	0.914846
hsa-miR-1183	0	0	0
hsa-miR-3187-3p	1.08494	0	0
hsa-miR-4769-3p	0	0	0
hsa-miR-4487	0	0	0
hsa-miR-4642	1.08494	0	0
hsa-miR-4644	0	0	0.914846
hsa-miR-7843-3p	0	0	0.914846
hsa-miR-411-3p	0	0	0
hsa-miR-4723-5p	0	0	0
hsa-miR-7107-3p	0	0	0
hsa-miR-219b-5p	1.08494	0	0
hsa-miR-6766-3p	0	0.980414	0
hsa-miR-548at-5p	0	0	0
hsa-let-7c-3p	0	0	0.914846
hsa-miR-548ah-3p	0	0	0
hsa-miR-4697-3p	0	0	0.914846
hsa-miR-3667-5p	0	0	0.914846
hsa-miR-1282	0	0	0
