# Supplementary material for: Discovery of circulating miRNAs as biomarkers of chronic Chagas heart disease via a small RNA-Seq approach
Source: Sci Rep. 2024 Jan 12;14:1187. doi: 10.1038/s41598-024-51487-9 (PMC10786931; doi:10.1038/s41598-024-51487-9)
Supplement: Supplementary file 3 — Supplementary Information 3. [file 41598_2024_51487_MOESM3_ESM.xlsx]

## Sheet: 1519
Target Rank	Target Score	Gene Symbol	Gene Description
1	99	STXBP5L	syntaxin binding protein 5 like
2	99	SMAD2	SMAD family member 2
3	98	UTP23	UTP23, small subunit processome component
4	98	SERPINB13	serpin family B member 13
5	96	HAGH	hydroxyacylglutathione hydrolase
6	96	RAB1A	RAB1A, member RAS oncogene family
7	96	SPAG8	sperm associated antigen 8
8	94	AMPH	amphiphysin
9	94	SYNPO2	synaptopodin 2
10	94	DPP4	dipeptidyl peptidase 4
11	94	HFM1	HFM1, ATP dependent DNA helicase homolog
12	94	MAP3K2	mitogen-activated protein kinase kinase kinase 2
13	94	GRID1	glutamate ionotropic receptor delta type subunit 1
14	93	ELMOD1	ELMO domain containing 1
15	93	ASXL3	ASXL transcriptional regulator 3
16	93	ABCB7	ATP binding cassette subfamily B member 7
17	93	TM9SF2	transmembrane 9 superfamily member 2
18	93	COX15	cytochrome c oxidase assembly homolog COX15
19	93	CDH2	cadherin 2
20	92	NIN	ninein
21	92	PSG1	pregnancy specific beta-1-glycoprotein 1
22	92	ZKSCAN8	zinc finger with KRAB and SCAN domains 8
23	92	RALGPS1	Ral GEF with PH domain and SH3 binding motif 1
24	92	TRIM33	tripartite motif containing 33
25	91	NEUROG2	neurogenin 2
26	91	PAIP1	poly(A) binding protein interacting protein 1
27	91	KAT6A	lysine acetyltransferase 6A
28	91	CTLA4	cytotoxic T-lymphocyte associated protein 4
29	91	MOSPD1	motile sperm domain containing 1
30	91	IRF2BP1	interferon regulatory factor 2 binding protein 1
31	91	ZNF469	zinc finger protein 469
32	91	FAM117A	family with sequence similarity 117 member A
33	90	SERINC1	serine incorporator 1
34	90	MED27	mediator complex subunit 27
35	90	LEPR	leptin receptor
36	90	CHRAC1	chromatin accessibility complex subunit 1
37	90	MYH10	myosin heavy chain 10
38	90	EFS	embryonal Fyn-associated substrate
39	90	TOX	thymocyte selection associated high mobility group box

## Sheet: 3244
Target Rank	Target Score	Gene Symbol	Gene Description
1	100	SHISA7	shisa family member 7
2	98	CSDE1	cold shock domain containing E1
3	94	CDH6	cadherin 6
4	92	AXIN2	axin 2
5	91	CCR1	C-C motif chemokine receptor 1
6	91	CCDC68	coiled-coil domain containing 68
7	91	KIAA1211L	KIAA1211 like
8	90	TIMM23B	translocase of inner mitochondrial membrane 23 homolog B
9	90	ZNF124	zinc finger protein 124
10	90	NDP	NDP, norrin cystine knot growth factor

## Sheet: 148a-3p
Target Rank	Target Score	Gene Symbol	Gene Description
1	100	CDK19	cyclin dependent kinase 19
2	100	SOS2	SOS Ras/Rho guanine nucleotide exchange factor 2
3	99	RPS6KA5	ribosomal protein S6 kinase A5
4	99	HOMER1	homer scaffold protein 1
5	99	WDR47	WD repeat domain 47
6	99	LDLR	low density lipoprotein receptor
7	99	BCL2L11	BCL2 like 11
8	99	UBE2D3	ubiquitin conjugating enzyme E2 D3
9	99	NPTN	neuroplastin
10	99	MEOX2	mesenchyme homeobox 2
11	99	CBLB	Cbl proto-oncogene B
12	99	KMT2A	lysine methyltransferase 2A
13	98	DENND4C	DENN domain containing 4C
14	98	ROBO1	roundabout guidance receptor 1
15	98	FXR1	FMR1 autosomal homolog 1
16	98	ZFYVE26	zinc finger FYVE-type containing 26
17	98	UHMK1	U2AF homology motif kinase 1
18	98	C5orf30	chromosome 5 open reading frame 30
19	98	SZRD1	SUZ RNA binding domain containing 1
20	98	AKAP1	A-kinase anchoring protein 1
21	98	B4GALT6	beta-1,4-galactosyltransferase 6
22	97	MAP3K9	mitogen-activated protein kinase kinase kinase 9
23	97	MED12L	mediator complex subunit 12 like
24	97	BTAF1	B-TFIID TATA-box binding protein associated factor 1
25	97	NPEPL1	aminopeptidase like 1
26	97	BICC1	BicC family RNA binding protein 1
27	97	JMY	junction mediating and regulatory protein, p53 cofactor
28	97	PHF3	PHD finger protein 3
29	97	ATP6AP2	ATPase H+ transporting accessory protein 2
30	97	USP33	ubiquitin specific peptidase 33
31	97	ARHGAP21	Rho GTPase activating protein 21
32	97	VPS37A	VPS37A, ESCRT-I subunit
33	97	ABCB7	ATP binding cassette subfamily B member 7
34	97	RMND5A	required for meiotic nuclear division 5 homolog A
35	97	B4GALT5	beta-1,4-galactosyltransferase 5
36	97	DCP2	decapping mRNA 2
37	97	QKI	QKI, KH domain containing RNA binding
38	97	KAT7	lysine acetyltransferase 7
39	97	ZDHHC7	zinc finger DHHC-type containing 7
40	97	OSBPL11	oxysterol binding protein like 11
41	97	TMEM9B	TMEM9 domain family member B
42	96	KIAA1217	KIAA1217
43	96	ESR1	estrogen receptor 1
44	96	ADAMTS19	ADAM metallopeptidase with thrombospondin type 1 motif 19
45	96	BTBD3	BTB domain containing 3
46	96	TGFA	transforming growth factor alpha
47	96	NEURL4	neuralized E3 ubiquitin protein ligase 4
48	96	DNMT1	DNA methyltransferase 1
49	96	PPP1R10	protein phosphatase 1 regulatory subunit 10
50	96	TNRC6A	trinucleotide repeat containing 6A
51	96	INO80	INO80 complex subunit
52	96	CCT6A	chaperonin containing TCP1 subunit 6A
53	96	GADD45A	growth arrest and DNA damage inducible alpha
54	96	TNRC6C	trinucleotide repeat containing 6C
55	96	GTF2H1	general transcription factor IIH subunit 1
56	96	HOXC8	homeobox C8
57	96	CLCN6	chloride voltage-gated channel 6
58	96	ERBB3	erb-b2 receptor tyrosine kinase 3
59	95	KIAA0232	KIAA0232
60	95	POU3F2	POU class 3 homeobox 2
61	95	XPO4	exportin 4
62	95	ARL6IP1	ADP ribosylation factor like GTPase 6 interacting protein 1
63	95	GLRX5	glutaredoxin 5
64	95	FAM168B	family with sequence similarity 168 member B
65	95	ERRFI1	ERBB receptor feedback inhibitor 1
66	95	MXD1	MAX dimerization protein 1
67	95	2004-08-01	argonaute RISC catalytic component 4
68	95	YWHAB	tyrosine 3-monooxygenase/tryptophan 5-monooxygenase activation protein beta
69	95	COL4A1	collagen type IV alpha 1 chain
70	95	LIPA	lipase A, lysosomal acid type
71	95	CABP7	calcium binding protein 7
72	95	LMTK2	lemur tyrosine kinase 2
73	95	INHBB	inhibin subunit beta B
74	94	DDX6	DEAD-box helicase 6
75	94	TENT2	terminal nucleotidyltransferase 2
76	94	ROBO2	roundabout guidance receptor 2
77	94	SMS	spermine synthase
78	94	MRGPRX3	MAS related GPR family member X3
79	94	CAND1	cullin associated and neddylation dissociated 1
80	94	RNF38	ring finger protein 38
81	94	ARL8B	ADP ribosylation factor like GTPase 8B
82	94	WNT1	Wnt family member 1
83	94	KRT76	keratin 76
84	94	ADGRB3	adhesion G protein-coupled receptor B3
85	94	LRP2	LDL receptor related protein 2
86	94	LEPROTL1	leptin receptor overlapping transcript like 1
87	94	FBN1	fibrillin 1
88	94	EOGT	EGF domain specific O-linked N-acetylglucosamine transferase
89	94	NRP1	neuropilin 1
90	94	RALBP1	ralA binding protein 1
91	94	SESN2	sestrin 2
92	94	SESTD1	SEC14 and spectrin domain containing 1
93	94	BAZ2B	bromodomain adjacent to zinc finger domain 2B
94	93	STARD13	StAR related lipid transfer domain containing 13
95	93	ZDHHC23	zinc finger DHHC-type containing 23
96	93	FAM43A	family with sequence similarity 43 member A
97	93	ACVR1	activin A receptor type 1
98	93	TBC1D8	TBC1 domain family member 8
99	93	RAB34	RAB34, member RAS oncogene family
100	93	ESRRG	estrogen related receptor gamma
101	93	ATG14	autophagy related 14
102	93	PNPLA6	patatin like phospholipase domain containing 6
103	93	LBR	lamin B receptor
104	93	SNX27	sorting nexin family member 27
105	93	PLAA	phospholipase A2 activating protein
106	93	ATP11A	ATPase phospholipid transporting 11A
107	93	RASSF8	Ras association domain family member 8
108	93	KLF6	Kruppel like factor 6
109	93	TMED7	transmembrane p24 trafficking protein 7
110	93	CCDC6	coiled-coil domain containing 6
111	93	GMFB	glia maturation factor beta
112	93	PHF20	PHD finger protein 20
113	93	SGCB	sarcoglycan beta
114	93	AGFG1	ArfGAP with FG repeats 1
115	93	ADAM22	ADAM metallopeptidase domain 22
116	92	TGIF2	TGFB induced factor homeobox 2
117	92	RBM24	RNA binding motif protein 24
118	92	DOCK6	dedicator of cytokinesis 6
119	92	DICER1	dicer 1, ribonuclease III
120	92	SIK1	salt inducible kinase 1
121	92	ITGB8	integrin subunit beta 8
122	92	SLC24A3	solute carrier family 24 member 3
123	92	F3	coagulation factor III, tissue factor
124	92	DMXL1	Dmx like 1
125	92	VSIG1	V-set and immunoglobulin domain containing 1
126	92	GRID2	glutamate ionotropic receptor delta type subunit 2
127	92	SKIDA1	SKI/DACH domain containing 1
128	92	SLC25A44	solute carrier family 25 member 44
129	92	JARID2	jumonji and AT-rich interaction domain containing 2
130	92	SIK1B	salt inducible kinase 1B (putative)
131	92	PPP6R1	protein phosphatase 6 regulatory subunit 1
132	92	E2F7	E2F transcription factor 7
133	92	HECW2	HECT, C2 and WW domain containing E3 ubiquitin protein ligase 2
134	92	CS	citrate synthase
135	92	SNAP91	synaptosome associated protein 91
136	92	CDKN1B	cyclin dependent kinase inhibitor 1B
137	92	C1GALT1	core 1 synthase, glycoprotein-N-acetylgalactosamine 3-beta-galactosyltransferase 1
138	92	ZDHHC17	zinc finger DHHC-type containing 17
139	92	FAM104A	family with sequence similarity 104 member A
140	92	CYTH3	cytohesin 3
141	91	ANGEL2	angel homolog 2
142	91	MMP10	matrix metallopeptidase 10
143	91	S1PR1	sphingosine-1-phosphate receptor 1
144	91	CDH20	cadherin 20
145	91	BMP3	bone morphogenetic protein 3
146	91	NFAT5	nuclear factor of activated T cells 5
147	91	NCKIPSD	NCK interacting protein with SH3 domain
148	91	MMP15	matrix metallopeptidase 15
149	91	NHS	NHS actin remodeling regulator
150	91	KCTD16	potassium channel tetramerization domain containing 16
151	91	CDC14A	cell division cycle 14A
152	91	SRSF11	serine and arginine rich splicing factor 11
153	91	HBS1L	HBS1 like translational GTPase
154	91	RANGAP1	Ran GTPase activating protein 1
155	91	NR2C2AP	nuclear receptor 2C2 associated protein
156	91	TMEM63B	transmembrane protein 63B
157	91	SECISBP2L	SECIS binding protein 2 like
158	91	CYB5R4	cytochrome b5 reductase 4
159	91	PITPNM2	phosphatidylinositol transfer protein membrane associated 2
160	91	A4GNT	alpha-1,4-N-acetylglucosaminyltransferase
161	91	TMEM170A	transmembrane protein 170A
162	90	CDK5R1	cyclin dependent kinase 5 regulatory subunit 1
163	90	ARHGEF12	Rho guanine nucleotide exchange factor 12
164	90	SYNJ1	synaptojanin 1
165	90	EPN2	epsin 2
166	90	PIK3C2A	phosphatidylinositol-4-phosphate 3-kinase catalytic subunit type 2 alpha
167	90	TXNIP	thioredoxin interacting protein
168	90	ATP4B	ATPase H+/K+ transporting subunit beta
169	90	EYA3	EYA transcriptional coactivator and phosphatase 3
170	90	NPTX1	neuronal pentraxin 1
171	90	MTCL1	microtubule crosslinking factor 1
172	90	TANC1	tetratricopeptide repeat, ankyrin repeat and coiled-coil containing 1
173	90	YTHDC2	YTH domain containing 2
174	90	PRKCZ	protein kinase C zeta
175	90	MAP2K1	mitogen-activated protein kinase kinase 1
176	90	SNN	stannin
177	90	RC3H1	ring finger and CCCH-type domains 1
178	90	PIGA	phosphatidylinositol glycan anchor biosynthesis class A
179	90	SPTY2D1	SPT2 chromatin protein domain containing 1
180	90	ADGRF5	adhesion G protein-coupled receptor F5
181	90	AP4E1	adaptor related protein complex 4 subunit epsilon 1
182	90	ZNF804A	zinc finger protein 804A
183	90	GPM6A	glycoprotein M6A

## Sheet: 224-5p
Target Rank	Target Score	Gene Symbol	Gene Description
1	98	CDK8	cyclin dependent kinase 8
2	97	ABCD3	ATP binding cassette subfamily D member 3
3	97	FGF18	fibroblast growth factor 18
4	97	PYROXD1	pyridine nucleotide-disulphide oxidoreductase domain 1
5	97	STIM2	stromal interaction molecule 2
6	97	ARMCX2	armadillo repeat containing X-linked 2
7	97	TMEM248	transmembrane protein 248
8	96	MED23	mediator complex subunit 23
9	96	SFRP2	secreted frizzled related protein 2
10	96	CHSY1	chondroitin sulfate synthase 1
11	95	MOXD1	monooxygenase DBH like 1
12	95	ZFAND6	zinc finger AN1-type containing 6
13	95	LSM12	LSM12 homolog
14	95	SCAI	suppressor of cancer cell invasion
15	95	EDEM3	ER degradation enhancing alpha-mannosidase like protein 3
16	95	FRK	fyn related Src family tyrosine kinase
17	94	HOXD13	homeobox D13
18	94	IMMP1L	inner mitochondrial membrane peptidase subunit 1
19	94	MEX3B	mex-3 RNA binding family member B
20	94	FAN1	FANCD2 and FANCI associated nuclease 1
21	94	C18orf25	chromosome 18 open reading frame 25
22	94	CTNNBIP1	catenin beta interacting protein 1
23	94	SGCB	sarcoglycan beta
24	94	RLF	rearranged L-myc fusion
25	94	CGN	cingulin
26	93	ELAVL2	ELAV like RNA binding protein 2
27	93	API5	apoptosis inhibitor 5
28	93	CHD2	chromodomain helicase DNA binding protein 2
29	93	RPIA	ribose 5-phosphate isomerase A
30	93	PPP2R5A	protein phosphatase 2 regulatory subunit B'alpha
31	93	KDM6A	lysine demethylase 6A
32	93	BCL6	BCL6, transcription repressor
33	93	PLEKHG4	pleckstrin homology and RhoGEF domain containing G4
34	93	CELSR2	cadherin EGF LAG seven-pass G-type receptor 2
35	93	GABRA4	gamma-aminobutyric acid type A receptor alpha4 subunit
36	93	INHBC	inhibin subunit beta C
37	93	MYPOP	Myb related transcription factor, partner of profilin
38	93	DPYSL2	dihydropyrimidinase like 2
39	92	ARHGAP21	Rho GTPase activating protein 21
40	92	PGBD2	piggyBac transposable element derived 2
41	92	CNTN2	contactin 2
42	92	ABHD18	abhydrolase domain containing 18
43	92	FAM204A	family with sequence similarity 204 member A
44	92	PLGRKT	plasminogen receptor with a C-terminal lysine
45	92	SUDS3	SDS3 homolog, SIN3A corepressor complex component
46	92	UCHL5	ubiquitin C-terminal hydrolase L5
47	91	C17orf58	chromosome 17 open reading frame 58
48	91	MT1M	metallothionein 1M
49	91	EHF	ETS homologous factor
50	91	ATXN7	ataxin 7
51	91	COL4A1	collagen type IV alpha 1 chain
52	91	LASP1	LIM and SH3 protein 1
53	91	ATP2C1	ATPase secretory pathway Ca2+ transporting 1
54	91	OSBPL11	oxysterol binding protein like 11
55	91	ZMYM4	zinc finger MYM-type containing 4
56	91	DSG2	desmoglein 2
57	91	ZNF860	zinc finger protein 860
58	90	ABHD5	abhydrolase domain containing 5
59	90	ZFP28	ZFP28 zinc finger protein
60	90	MED13	mediator complex subunit 13
61	90	LRRC40	leucine rich repeat containing 40
62	90	ATAD2B	ATPase family, AAA domain containing 2B
63	90	CHMP5	charged multivesicular body protein 5
64	90	CPEB2	cytoplasmic polyadenylation element binding protein 2
65	90	NRIP1	nuclear receptor interacting protein 1
