# Supplementary material for: Discovery of circulating miRNAs as biomarkers of chronic Chagas heart disease via a small RNA-Seq approach
Source: Sci Rep. 2024 Jan 12;14:1187. doi: 10.1038/s41598-024-51487-9 (PMC10786931; doi:10.1038/s41598-024-51487-9)
Supplement: Supplementary file 4 — Supplementary Information 4. [file 41598_2024_51487_MOESM4_ESM.xlsx]

## Sheet: BioPlanet database
Term	Adjusted P-value	Genes
Developmental biology	0.000683265	ROBO2;SMAD2;NRP1;CDK19;MAP2K1;ARHGEF12;YWHAB;MED27;ROBO1;MED23;CDK8;RPS6KA5;MED13;CDH2;COL4A1;DPYSL2;CNTN2;WNT1;MYH10;SOS2;CDK5R1
Signaling by TGF-beta receptor complex	0.00164964	SMAD2;CDK8;TGIF2;UBE2D3;CGN;PRKCZ;UCHL5;TRIM33
T cell signal transduction	0.0343755	MAP3K2;NFAT5;MAP2K1;CTLA4;CBLB;SOS2;PRKCZ
Transcriptional activity of SMAD2/SMAD3-SMAD4 heterotrimer	0.0343755	SMAD2;CDK8;TGIF2;UBE2D3;TRIM33
Downregulation of SMAD2/3-SMAD4 transcriptional activity	0.0343755	SMAD2;TGIF2;UBE2D3;TRIM33
Axon guidance	0.0343755	ROBO2;NRP1;NFAT5;MAP2K1;ARHGEF12;YWHAB;ROBO1;RPS6KA5;COL4A1;DPYSL2;CNTN2;MYH10;SOS2;CDK5R1
ERBB signaling pathway	0.0415474	MAP2K1;CDKN1B;BCL2L11;ERBB3;TGFA;CBLB;SOS2
FoxO family signaling	0.0576368	CDKN1B;BCL2L11;BCL6;YWHAB;GADD45A
Fibroblast growth factor receptor pathway	0.0583997	CYTH3;MAP2K1;RPS6KA5;FGF18;CBLB;PRKCZ;SOS2
Transcriptional regulation of white adipocyte differentiation	0.0583997	MED23;CDK8;CDK19;MED13;MED27;WNT1
EGF/EGFR signaling pathway	0.0597389	MAP3K2;ERRFI1;MAP2K1;RALBP1;RPS6KA5;SYNJ1;PRKCZ;SOS2
Epidermal growth factor receptor (EGFR) pathway	0.0597389	CYTH3;MAP2K1;RPS6KA5;ERBB3;CBLB;PRKCZ;SOS2
ATM-dependent DNA damage response	0.0597389	CDKN1B;BCL2L11;BCL6;WNT1;SOS2;LDLR
Generic transcription pathway	0.0597389	SMAD2;TGIF2;UBE2D3;ESRRG;MED27;ESR1;MED23;CDK8;MED13;ZKSCAN8;ZNF124;TRIM33;NR2C2AP;ZFP28
MAPK/TRK pathway	0.0597389	MAP3K2;MAP2K1;RPS6KA5;CDK5R1
CRMPs in Sema3A signaling	0.0597389	NRP1;DPYSL2;CDK5R1
Signaling events mediated by HDAC class II	0.083419	BCL6;YWHAB;RANGAP1;ESR1
Semaphorin interactions	0.0981892	NRP1;ARHGEF12;DPYSL2;MYH10;CDK5R1
ERBB1 internalization pathway	0.09895	SYNJ1;UBE2D3;CBLB;AMPH
Pathways in cancer	0.09895	SMAD2;RALBP1;MAP2K1;CDKN1B;COL4A1;FGF18;CCDC6;TGFA;CBLB;AXIN2;WNT1;SOS2
NCAM signaling for neurite out-growth	0.108732	MAP2K1;RPS6KA5;YWHAB;COL4A1;CNTN2
Post-transcriptional silencing by small RNAs	0.117896	TNRC6C;TNRC6A
MEK activation	0.117896	MAP2K1;YWHAB
Regulatory RNA pathways	0.142527	TNRC6C;DICER1;TNRC6A
SHC1 events in ERBB2 signaling	0.142527	MAP2K1;ERBB3;YWHAB
Interleukin-4 regulation of apoptosis	0.147591	BCL2L11;ABCD3;BCL6;S1PR1;OSBPL11;MXD1;F3;ZDHHC17;ELAVL2;FBN1
ERBB2 role in signal transduction and oncology	0.147591	MAP2K1;ERBB3;ESR1
Wnt signaling pathway	0.153034	SMAD2;NFAT5;SFRP2;CTNNBIP1;PPP2R5A;AXIN2;WNT1;PRKCZ;LDLR
EGFR1 pathway	0.153034	BCL6;GADD45A;PPP1R10;MT1M;TXNIP;TGFA;ESR1
JNK/MAPK pathway	0.153034	MAP3K2;ERBB3;GADD45A;MAP3K9
PI3K pathway	0.153034	CYTH3;RPS6KA5;SOS2;PRKCZ
Endocytosis	0.191078	SMAD2;ERBB3;CBLB;VPS37A;PRKCZ;LDLR;EPN2;CHMP5
Telomerase protein component gene hTERT transcriptional regulation	0.207068	MXD1;ESR1
Signaling by Robo receptor	0.209689	ROBO2;SOS2;ROBO1
Signaling by ERBB4	0.211269	MAP2K1;CDKN1B;ERBB3;YWHAB;ESR1
Ion channel transport	0.211269	ATP4B;GABRA4;ATP11A;ATP2C1
L1CAM interactions	0.211269	NRP1;MAP2K1;RPS6KA5;DPYSL2;CNTN2
Peptide hormone biosynthesis	0.213723	INHBB;INHBC
Signal transduction by L1	0.223514	NRP1;MAP2K1;RPS6KA5
BDNF signaling pathway	0.223514	MAP2K1;KLF6;BCL2L11;CDH2;GADD45A;TXNIP;ESRRG;B4GALT6;FBN1
MAP kinase downregulation by phosphorylation of MEK1 by Cdk5/p35	0.223514	MAP2K1;CDK5R1
ERK1/ERK2 MAPK pathway	0.223514	MAP2K1;RPS6KA5;ERBB3;SOS2
Gene expression	0.223514	SMAD2;DDX6;TGIF2;YWHAB;UBE2D3;GTF2H1;ESRRG;DICER1;MED27;ESR1;MED23;TNRC6C;CDK8;MED13;ZKSCAN8;ZNF124;DCP2;SRSF11;TRIM33;TNRC6A;NR2C2AP;PAIP1;ZFP28
Ion transport by P-type ATPases	0.223514	ATP4B;ATP11A;ATP2C1
T cell receptor signaling pathway	0.233291	NFAT5;MAP2K1;RALBP1;CTLA4;CBLB;SOS2
Activation of Rac	0.238805	SOS2;ROBO1
FRS2-mediated cascade	0.245429	MAP2K1;YWHAB;FGF18
Pancreatic cancer	0.245429	SMAD2;MAP2K1;RALBP1;TGFA
ERBB1 downstream pathway	0.245429	MAP3K2;MAP2K1;RPS6KA5;YWHAB;PRKCZ
Signaling to p38 via RIT and RIN	0.245429	MAP2K1;YWHAB
Messenger RNA decay by 5' to 3' exoribonuclease	0.245429	DDX6;DCP2
Insulin signaling pathway	0.245429	MAP3K2;CYTH3;MAP2K1;RPS6KA5;CBLB;MAP3K9;PIK3C2A;PRKCZ;SOS2
FOXM1 transcription factor network	0.245429	MAP2K1;TGFA;ESR1
Chronic myeloid leukemia	0.245429	MAP2K1;CDKN1B;CBLB;SOS2
Myc repressed pathway	0.245429	SMAD2;CDKN1B;GADD45A;CSDE1
Control of cell cycle and breast tumor growth by estrogen-responsive protein Efp	0.245429	CDK8;ESR1
TGF-beta receptor signaling in EMT (epithelial to mesenchymal transition)	0.245429	CGN;PRKCZ
Wnt/calcium/cyclic GMP pathway	0.245429	NFAT5;WNT1;F3;PRKCZ
Arrhythmogenic right ventricular cardiomyopathy (ARVC)	0.245429	CDH2;SGCB;ITGB8;DSG2
Interleukin-2 signaling pathway	0.245429	CCR1;NFAT5;MAP2K1;CDKN1B;ARL6IP1;YWHAB;MTCL1;YTHDC2;ATP6AP2;TBC1D8;LMTK2;DPP4;KLF6;BCL6;CHSY1;ATXN7;LEPROTL1;S1PR1;LDLR;B4GALT5
Lipid metabolism regulation by peroxisome proliferator-activated receptor alpha (PPAR-alpha)	0.245429	MED23;CDK8;CDK19;MED13;MED27
Activation of BH3-only proteins	0.245429	BCL2L11;YWHAB
SHC-related events	0.245429	MAP2K1;YWHAB
SHC1 events in EGFR signaling	0.245429	MAP2K1;YWHAB
Integrin beta-5 pathway	0.245429	ITGB8;FBN1
HNF3A pathway	0.253909	CDKN1B;NRIP1;ESR1
RhoA signaling pathway	0.261421	CDKN1B;PRKCZ;SCAI
Serotonin receptor 4/6/7 and NR3C signaling	0.261421	MAP2K1;RPS6KA5
MAP kinase signaling pathway	0.276074	MAP3K2;MAP2K1;RPS6KA5;MAP3K9
Destabilization of mRNA by butyrate response factor 1 (BRF1)	0.276074	YWHAB;DCP2
FRS2-mediated activation	0.276074	MAP2K1;YWHAB
LKB1 signaling events	0.276074	YWHAB;SIK1;ESR1
Estrogen receptor signaling pathway	0.292692	MAP2K1;ESR1
N-glycan antennae elongation in the medial/trans-Golgi	0.292692	B4GALT6;B4GALT5
Deadenylation-dependent mRNA decay	0.294855	DDX6;DCP2;PAIP1
TGF-beta regulation of skeletal system development	0.301403	ACVR1;SMAD2;INHBB;INHBC
Nuclear receptor transcription pathway	0.316237	ESRRG;ESR1;NR2C2AP
TGF-beta regulation of extracellular matrix	0.316237	MAP3K2;MAP2K1;PSG1;AXIN2;F3;DPP4;CDH2;DPYSL2;FGF18;LEPR;S1PR1;SOS2;CDK5R1;FBN1
Oncostatin M	0.318983	CDKN1B;ARHGEF12;TGFA;ITGB8;DSG2;F3;LDLR;ESR1;CDK5R1
Endometrial cancer	0.318983	MAP2K1;AXIN2;SOS2
CTLA4 inhibitory signaling	0.318983	PPP2R5A;CTLA4
Prostate cancer	0.322218	MAP2K1;CDKN1B;TGFA;SOS2
Signaling by NGF	0.332797	MAP2K1;RPS6KA5;CDKN1B;BCL2L11;ARHGEF12;YWHAB;SOS2
Non-small cell lung cancer	0.332797	MAP2K1;TGFA;SOS2
Neural crest differentiation	0.332797	CDH6;CDH2;AXIN2;WNT1
Adipogenesis	0.338968	BMP3;KLF6;GADD45A;NRIP1;WNT1
Dorso-ventral axis formation	0.348178	MAP2K1;SOS2
Actin cytoskeleton regulation	0.352529	MAP2K1;ARHGEF12;FGF18;ITGB8;PIK3C2A;MYH10;SOS2
TGF-beta signaling pathway	0.361904	SMAD2;MAP2K1;KLF6;SIK1;WNT1;UCHL5
Ras signaling pathway	0.361904	MAP2K1;RALBP1
CARM1 and regulation of the estrogen receptor	0.361904	NRIP1;ESR1
TGF-beta signaling in development	0.361904	ACVR1;SMAD2
Estrogen receptor transcription factor targets	0.361904	NRIP1;ESR1
Wnt signaling pathway and pluripotency	0.361904	AXIN2;WNT1;PRKCZ;LDLR
RAGE pathway	0.361904	CDKN1B;F3;LDLR
Natural killer cell receptor signaling pathway	0.361904	MAP3K2;MAP2K1;SOS2
Insulin regulation of blood glucose	0.361904	YWHAB;PRKCZ
Leptin signaling pathway	0.361904	MAP2K1;LEPR;ESR1
Colorectal cancer	0.361904	SMAD2;MAP2K1;AXIN2
Signaling by ERBB2	0.361904	MAP2K1;CDKN1B;ERBB3;YWHAB
Recycling pathway of cell adhesion molecule L1	0.361904	RPS6KA5;DPYSL2
TGF-beta receptor activation of SMADs	0.361904	SMAD2;UCHL5
Endosomal sorting complex required for transport (ESCRT) pathway	0.361904	VPS37A;CHMP5
ADP-ribosylation factor	0.361904	CYTH3;RALBP1
Adherens junction actin cytoskeletal organization	0.361904	CDH6;CDH2
Sema4D in semaphorin signaling	0.361904	ARHGEF12;MYH10
Thyroid cancer	0.361904	MAP2K1;CCDC6
Influence of Ras and Rho proteins on G1 to S transition	0.361904	MAP2K1;CDKN1B
Matrix metalloproteinases	0.361904	MMP15;MMP10
Angiotensin II-stimulated signaling through G-proteins and beta-arrestin	0.361904	MAP3K2;MAP2K1;PRKCZ
Validated nuclear estrogen receptor alpha network	0.361904	NRIP1;AXIN2;ESR1
MAPK cascade role in angiogenesis	0.361904	NRP1;MAP2K1;ROBO1
Glioma	0.361904	MAP2K1;TGFA;SOS2
Activation of matrix metalloproteinases	0.361904	MMP15;MMP10
Apoptosis intrinsic pathway	0.361904	BCL2L11;YWHAB
CDC42 activity regulation	0.361904	DOCK6;RALBP1
O-glycan biosynthesis	0.361904	C1GALT1;B4GALT5
Ovarian infertility genes	0.361904	CDKN1B;NRIP1
Cycling of Ran in nucleocytoplasmic transport	0.361904	RANGAP1
ERK activation	0.361904	MAP2K1
Extrinsic pathway	0.361904	F3
GRB7 events in ERBB2 signaling	0.361904	ERBB3
Neurophilin interactions with VEGF and VEGF receptor	0.361904	NRP1
Neuroregulin receptor degredation protein-1 controls ErbB3 receptor recycling	0.361904	ERBB3
Nifedipine activity	0.361904	MAP2K1
G alpha i pathway	0.370376	MAP3K2;MAP2K1;PRKCZ;SOS2
Telomerase regulation	0.370376	CDKN1B;MXD1;ESR1
Ras family activation regulation	0.370376	PRKCZ;SOS2
Keratan sulfate/keratin metabolism	0.370376	B4GALT6;B4GALT5
Serotonin HTR1 group and FOS pathway	0.388372	MAP2K1;RPS6KA5
AP-1 transcription factor network	0.39339	CDKN1B;BCL2L11;ESR1
Renal cell carcinoma	0.39339	MAP2K1;TGFA;SOS2
PIP biosynthesis at the plasma membrane	0.39339	SYNJ1;PIK3C2A
Small interfering RNA (siRNA) biogenesis	0.39339	DICER1
ER quality control compartment (ERQC)	0.39339	EDEM3
Low-density lipoprotein (LDL) pathway during atherogenesis	0.39339	LDLR
PIK3C1/B pathway	0.39339	MAP2K1
Cysteine and methionine metabolism	0.402741	DNMT1;SMS
Antigen-activated B-cell receptor generation of second messengers	0.402741	NFAT5;MAP2K1;BCL6;CBLB;PRKCZ;SOS2
MAPK signaling pathway	0.402741	MAP3K2;MAP2K1;RPS6KA5;GADD45A;FGF18;MAP3K9;PRKCZ;SOS2
Interleukin-7 signaling pathway	0.402741	MAP2K1;CDKN1B
PIK3C1/AKT pathway	0.402741	CDKN1B;YWHAB
Integrins in angiogenesis	0.402741	CDKN1B;COL4A1;PIK3C2A
Phospholipids as signaling intermediaries	0.402741	MAP2K1;S1PR1
Signaling to ERKs	0.402741	MAP2K1;YWHAB
Transport to the Golgi and subsequent modification	0.402741	B4GALT6;B4GALT5
Phase I of biological oxidations: non-cytochrome P450 enzymes	0.402741	LIPA
BAD activation and translocation to mitochondria	0.402741	YWHAB
CREB phosphorylation	0.402741	RPS6KA5
Vitamin D (calciferol) metabolism	0.402741	LRP2
FGFR3b ligand binding and activation	0.402741	FGF18
FXR and LXR regulation of cholesterol metabolism	0.402741	LDLR
Inactivation of BCL-2 by BH3-only proteins	0.402741	BCL2L11
NrCAM interactions	0.402741	CNTN2
PELP1 modulation of estrogen receptor activity	0.402741	ESR1
ALK in cardiac myocytes	0.414756	ACVR1;WNT1
Signaling by PDGF	0.416654	MAP2K1;CDKN1B;COL4A1;YWHAB
Lipid and lipoprotein metabolism	0.416654	MED23;CDK8;CDK19;MED13;SYNJ1;ABHD5;LRP2;MED27;PIK3C2A;LDLR;LBR
Signaling by SCF-KIT	0.416654	MAP2K1;CDKN1B;YWHAB
Rho GTPase cycle	0.416654	RALBP1;STARD13;ARHGEF12;SOS2
RAC1 activity regulation	0.416654	DOCK6;RALBP1
p38 alpha/beta MAPK downstream pathway	0.416654	RPS6KA5;ESR1
p75 neurotrophin receptor-mediated signaling	0.416654	BCL2L11;ARHGEF12;PRKCZ;SOS2
Fatty acid, triacylglycerol, and ketone body metabolism	0.416654	MED23;CDK8;CDK19;MED13;MED27
Interleukin-1 signaling pathway	0.416654	MAP3K2;MAP2K1;UBE2D3;PRKCZ
RNA polymerase II C-terminal domain phosphorylation and interaction with capping enzyme	0.416654	GTF2H1
SREBP control of lipid biosynthesis	0.416654	LDLR
Shuttle for transfer of acetyl groups from mitochondria to the cytosol	0.416654	CS
CHL1 interactions	0.416654	NRP1
Lysosphingolipid and lysophosphatidic acid (LPA) G-protein coupled receptors	0.416654	S1PR1
Nuclear beta-catenin signaling and target gene transcription regulation	0.4178	YWHAB;CTNNBIP1;AXIN2
Neurotrophin signaling pathway	0.419625	MAP2K1;RPS6KA5;YWHAB;SOS2
Signaling by FGFR in disease	0.4336	MAP2K1;CDKN1B;YWHAB;FGF18
SMAD2/3 nuclear pathway	0.4336	SMAD2;TGIF2;ESR1
Abl role in Robo-Slit signaling	0.439529	ROBO1
Sodium/calcium exchangers	0.439529	SLC24A3
Tat-mediated elongation of the HIV-1 transcript	0.439529	GTF2H1
cAMP receptor, G-protein-independent pathways inferred from amoeba model	0.439529	KLF6
Folding of actin by CCT/TriC	0.439529	CCT6A
Inactivation of Cdc42 and Rac	0.439529	ROBO1
Bladder cancer	0.4412	MAP2K1;RPS6KA5
Asparagine N-linked glycosylation	0.445345	EDEM3;B4GALT6;B4GALT5
Integrin cell surface interactions	0.445345	COL4A1;ITGB8;FBN1
Beta-3 integrin cell surface interactions	0.445345	COL4A1;FBN1
Cell differentiation by G alpha (i/o) pathway inferred from mouse Neuro2A model	0.445345	MAP2K1;RPS6KA5
Cell adhesion molecules (CAMs)	0.445345	CDH2;CNTN2;CTLA4;ITGB8
Membrane trafficking	0.445345	AP4E1;VPS37A;PIK3C2A;CHMP5
ERBB2/ERBB3 signaling events	0.447583	MAP2K1;ERBB3
NCAM1 interactions	0.447583	COL4A1;CNTN2
PI3K events in ERBB2 signaling	0.447583	CDKN1B;ERBB3
TNF-alpha effects on cytokine activity, cell motility, and apoptosis	0.447583	CCR1;GMFB;ERBB3;NRIP1
Ran role in mitotic spindle regulation	0.447583	RANGAP1
Splicing regulation through Sam68	0.447583	MAP2K1
Deregulation of CDK5 in Alzheimer's disease	0.447583	CDK5R1
PIP biosynthesis at the late endosome membrane	0.447583	PIK3C2A
NGF signaling via TRKA from the plasma membrane	0.45022	MAP2K1;RPS6KA5;CDKN1B;YWHAB
Gap junction pathway	0.451651	MAP3K2;MAP2K1;SOS2
Alpha-6 beta-1 and alpha-6 beta-4 integrin signaling	0.451651	ERBB3;YWHAB
RhoA activity regulation	0.451651	CDKN1B;ARHGEF12
p53 signaling pathway	0.451651	BCL6;GADD45A;JMY;TGFA
ALK2 pathway	0.451651	ACVR1
Apoptotic cleavage of cell adhesion proteins	0.451651	DSG2
Reversal of insulin resistance by leptin	0.451651	LEPR
Bone mineralization regulation	0.451651	COL4A1
Signaling by VEGF	0.451651	NRP1
Cardiac protection against reactive oxygen species	0.451651	GABRA4
TGF-beta signaling in gastrointestinal stem cells	0.451651	SMAD2
Vitamin C in the brain	0.451651	COL4A1
Mechanism of protein import into the nucleus	0.451651	RANGAP1
Osteopontin signaling	0.451651	MAP2K1
ABC transporters	0.451651	ABCD3;ABCB7
Regulation of NFAT transcription factors	0.451651	CTLA4;CBLB
Extracellular matrix organization	0.458338	COL4A1;MMP15;MMP10
ATM pathway	0.458338	YWHAB;GADD45A
Post-translational regulation of adherens junction stability and disassembly	0.458338	CDH2;ROBO1
Lipid digestion, mobilization, and transport	0.458338	ABHD5;LDLR
Post-translational protein modification	0.458891	EDEM3;PIGA;C1GALT1;B4GALT6;B4GALT5
Ceramide signaling pathway	0.458891	MAP2K1;PRKCZ
G alpha 12 pathway	0.458891	MAP3K2;MAP2K1
Rab GTPases mark targets in the endocytotic machinery	0.458891	RAB1A
Assembly of HIV virion	0.458891	VPS37A
FGFR3 ligand binding and activation	0.458891	FGF18
GABA (A) receptor activation	0.458891	GABRA4
Gamma-aminobutyric acid receptor life cycle	0.458891	GABRA4
Hormone-sensitive lipase (HSL)-mediated triacylglycerol hydrolysis	0.458891	ABHD5
Phosphatidylinositol metabolism	0.467098	SYNJ1;PIK3C2A
Mitochondrial pathway of apoptosis: BH3-only Bcl-2 family	0.470395	STARD13;BCL2L11;PRKCZ
Angiotensin-converting enzyme 2 regulation of heart function	0.470395	COL4A1
Downregulation of ERBB2-ERBB3 signaling	0.470395	ERBB3
FGFR4 ligand binding and activation	0.470395	FGF18
p27 phosphorylation regulation during cell cycle progression	0.470395	CDKN1B
Glucose-dependent insulinotropic polypeptide (GIP) biosynthesis, secretion, and inactivation	0.470395	DPP4
Melanocyte development and pigmentation pathway	0.470395	MAP2K1
N-glycan trimming in the ER and calnexin/calreticulin cycle	0.470395	EDEM3
PIP biosynthesis at the early endosome membrane	0.470395	PIK3C2A
Signaling events mediated by PTP1B	0.470395	CDH2;LEPR
Vitamin B12 metabolism	0.470395	LRP2;LDLR
Senescence and autophagy	0.470395	MAP2K1;CDKN1B;KMT2A
Granule cell survival pathway	0.470395	MAP3K2;MAP2K1;NPTX1
GnRH signaling pathway	0.480813	MAP3K2;MAP2K1;SOS2
AKT phosphorylation of cytosolic targets	0.480813	CDKN1B
Platelet amyloid precursor protein pathway	0.480813	COL4A1
Polyamine metabolism	0.480813	SMS
Sema3A-plexin repulsion signaling by inhibiting integrin adhesion	0.480813	NRP1
T cell receptor/Ras pathway	0.480813	MAP2K1
HIV-1 early elongation complex formation	0.480813	GTF2H1
MAP kinase inactivation of SMRT corepressor	0.480813	MAP2K1
FSH regulation of apoptosis	0.483399	RAB1A;MAP2K1;LEPR;RANGAP1;LDLR;ESR1
Basal cell carcinoma	0.48714	AXIN2;WNT1
Calcineurin-dependent NFAT signaling role in lymphocytes	0.48714	YWHAB;PRKCZ
TAp63 pathway	0.48714	GADD45A;DICER1
BMP signaling pathway in stem cells	0.49195	ACVR1
Sema3A/PAK-dependent axon repulsion	0.49195	NRP1
Calcium signaling by HBx of hepatitis B virus	0.49195	MAP2K1
Extrinsic prothrombin activation pathway	0.49195	F3
Acute myeloid leukemia	0.49195	MAP2K1;SOS2
Pre-NOTCH expression and processing	0.49195	TNRC6C;TNRC6A
Inositol phosphate metabolism	0.49195	SYNJ1;PIK3C2A
PI3K cascade	0.49195	CDKN1B;FGF18
Rap1 signaling	0.49195	YWHAB
SREBF and miR-33 in cholesterol and lipid homeostasis	0.49195	LDLR
Serotonin receptor 2 and ELK-SRF/GATA4 signaling	0.49195	MAP2K1
Glyoxylate and dicarboxylate metabolism	0.49195	CS
Inhibition of platelet activation by aspirin	0.49195	MAP2K1
Interleukin-9 signaling pathway	0.49195	MAP2K1
LPA4-mediated signaling events	0.49195	RPS6KA5
ATF2 transcription factor network	0.49195	GADD45A;ESR1
RNA degradation	0.49195	DDX6;DCP2
Signaling by insulin receptor	0.49195	MAP2K1;YWHAB;FGF18
Glycosaminoglycan metabolism	0.49195	CHSY1;B4GALT6;B4GALT5
Ephrin receptor B forward pathway	0.49195	MAP2K1;SYNJ1
Neurotrophic factor-mediated Trk receptor signaling	0.49195	MAP2K1;PRKCZ
Signaling by EGFR in cancer	0.49195	MAP2K1;CDKN1B;YWHAB
ABCA transporters in lipid homeostasis	0.49195	ABCD3
ACE inhibitor pathway	0.49195	ATP6AP2
Platelet sensitization by LDL	0.49195	PPP2R5A
Beta-arrestin-dependent recruitment of Src kinases in GPCR signaling	0.49195	MAP2K1
Beta-catenin phosphorylation cascade	0.49195	PPP2R5A
SUMOylation by RanBP2 regulates transcriptional repression	0.49195	RANGAP1
Cadmium-induced DNA biosynthesis and proliferation in macrophages	0.49195	MAP2K1
Chylomicron-mediated lipid transport	0.49195	LDLR
Destabilization of mRNA by KSRP	0.49195	DCP2
Endocytotic role of NDK, phosphins and dynamin	0.49195	SYNJ1
Glycosylphosphatidylinositol (GPI) biosynthesis	0.49195	PIGA
HIV-1 elongation complex formation in the absence of HIV-1 Tat	0.49195	GTF2H1
Inflammasomes	0.49195	TXNIP
PIP biosynthesis at the Golgi membrane	0.49195	PIK3C2A
Clathrin derived vesicle budding	0.493858	AP4E1;PIK3C2A
FGF signaling pathway	0.493858	CDH2;FGF18
Oocyte meiosis	0.502992	MAP2K1;YWHAB;PPP2R5A
CDK regulation of DNA replication	0.506653	CDKN1B
Downregulation of MTA-3 in ER-negative breast tumors	0.506653	ESR1
Human cytomegalovirus and MAP kinase pathways	0.506653	MAP2K1
O-linked glycosylation of mucins	0.508859	C1GALT1;B4GALT5
Fas signaling pathway	0.511173	NFAT5;PRKCZ;AGFG1
PTEN-dependent cell cycle arrest and apoptosis	0.515497	CDKN1B
Signaling by NODAL	0.515497	SMAD2
Small ligand GPCRs	0.515497	S1PR1
TP53 network	0.515497	GADD45A
Lissencephaly gene (LIS1) in neuronal migration and development	0.515497	CDK5R1
MAL role in Rho-mediated activation of SRF	0.515497	MAP2K1
Prolactin regulation of apoptosis	0.515497	TM9SF2;KLF6;BCL6
HIV life cycle	0.515497	VPS37A;GTF2H1;RANGAP1
Retinoblastoma protein regulation	0.515497	DNMT1;CDKN1B
Beta-1 integrin cell surface interactions	0.515497	COL4A1;FBN1
Thyroid-stimulating hormone signaling pathway	0.515497	MAP2K1;CDKN1B
Signaling by NOTCH	0.515497	TNRC6C;CDK8;TNRC6A
Acute myocardial infarction	0.515497	COL4A1
Signaling by Hippo	0.515497	YWHAB
Sprouty regulation of tyrosine kinase signals	0.515497	MAP2K1
Chondroitin sulfate biosynthesis	0.515497	CHSY1
Dual incision reaction in GG-NER	0.515497	GTF2H1
Urea cycle and metabolism of amino groups	0.515497	SMS
Interleukin-3 regulation of hematopoietic cells	0.515497	TGFA
Nerve growth factor (NGF) pathway	0.515497	MAP2K1
G alpha 13 pathway	0.515497	ARHGEF12;PRKCZ
G1 to S cell cycle control	0.515497	CDKN1B;GADD45A
S1P/S1P1 pathway	0.526707	S1PR1
T cell activation co-stimulatory signal	0.526707	CTLA4
p38 MK2 pathway	0.526707	YWHAB
IGF1 signaling pathway	0.526707	MAP2K1
Inactivation of APC/C via direct inhibition of the APC/C complex	0.526707	CDC14A
Signaling events mediated by HDAC class I	0.529456	RANGAP1;MXD1
Signaling events mediated by VEGFR1 and VEGFR2	0.529456	MAP2K1;AKAP1
Hedgehog signaling pathway	0.529456	LRP2;WNT1
Long-term depression	0.529456	GRID2;MAP2K1
MicroRNA regulation of DNA damage response	0.529456	CDKN1B;GADD45A
RNA polymerase II promoter escape	0.529456	GTF2H1
Beta-alanine metabolism	0.529456	SMS
CCR3 signaling in eosinophils	0.529456	MAP2K1
Glycosaminoglycan biosynthesis: chondroitin sulfate	0.529456	CHSY1
Rac1 cell motility signaling pathway	0.529456	RALBP1;CDK5R1
Viral myocarditis	0.529456	SGCB;MYH10
Melanoma	0.529456	MAP2K1;FGF18
Costimulation by the CD28 family	0.529456	CTLA4;PPP2R5A
BAD phosphorylation mediated by IGF1R signaling	0.529456	MAP2K1
CREB transcription factor and its extracellular signals	0.529456	RPS6KA5
Signaling by bone morphogenetic protein (BMP)	0.529456	UBE2D3
Signaling events mediated by the hedgehog family	0.529456	LRP2
Collagen binding in corneal epithelia mediated by Erk and PI-3 Kinase	0.529456	MAP2K1
Cyclins and cell cycle regulation	0.529456	CDKN1B
Deadenylation of mRNA	0.529456	PAIP1
FGFR ligand binding and activation	0.529456	FGF18
Hypoxia and p53 in the cardiovascular system	0.529456	GADD45A
Incretin biosynthesis, secretion, and inactivation	0.529456	DPP4
Modulation of interferon signaling by chaperones	0.529456	CNTN2
PDGFB signaling pathway	0.533225	MAP2K1;YWHAB;S1PR1
RANKL regulation of apoptosis and immune response	0.533225	TXNIP;ESR1
Seven transmembrane receptor signaling through beta-arrestin	0.533225	MAP3K2;MAP2K1
E2F transcription factor network	0.533225	CDKN1B;E2F7
Plexin D1 signaling	0.533225	NRP1
Protein export	0.533225	IMMP1L
Ras-independent pathway in NK cell-mediated cytotoxicity	0.533225	MAP2K1
Signal transduction of S1P receptor	0.533225	S1PR1
Cholesterol biosynthesis	0.533225	LBR
Inhibition of cellular proliferation by Gleevec	0.533225	MAP2K1
Chemokine signaling pathway	0.533225	CCR1;MAP2K1;PRKCZ;SOS2
VEGF signaling pathway	0.536586	NFAT5;MAP2K1
Tight junction	0.536586	CGN;PRKCZ;MYH10
Phosphoinositides and their downstream targets	0.536586	PRKCZ
RNA polymerase I transcription initiation	0.536586	GTF2H1
C-Myc pathway	0.536586	PPP2R5A
Cellular response to hypoxia	0.536586	UBE2D3
Ck1/Cdk5 regulation by type 1 glutamate receptors	0.536586	CDK5R1
TPO signaling pathway	0.536586	MAP2K1
Ligand-gated ion channel transport	0.536586	GABRA4
G alpha (12/13) signaling events	0.537809	ARHGEF12;SOS2
Phosphatidylinositol signaling system	0.537809	SYNJ1;PIK3C2A
ALK1 pathway	0.537809	ACVR1
Segmentation clock	0.537809	WNT1
Selective expression of chemokine receptors during T-cell polarization	0.537809	CCR1
Steroid biosynthesis	0.537809	LIPA
Fibroblast growth factor 1	0.537809	F3
Integrin family cell surface interactions	0.537809	ITGB8
Oxidative phosphorylation	0.537809	ATP4B;COX15;ATP6AP2
Signaling events mediated by hepatocyte growth factor receptor (c-Met)	0.537809	MAP2K1;PRKCZ
p73 transcription factor network	0.537809	BCL2L11;HAGH
Fc epsilon receptor I signaling pathway	0.537809	MAP2K1;SOS2
Natural killer cell-mediated cytotoxicity	0.537809	NFAT5;MAP2K1;SOS2
Pentose phosphate pathway	0.537809	RPIA
Rev-mediated nuclear export of HIV-1 RNA	0.537809	RANGAP1
CTCF pathway	0.537809	CDKN1B
Cell cycle: G2/M checkpoint	0.537809	GADD45A
Collecting duct acid secretion	0.537809	ATP4B
Cooperation of prefoldin and TriC/CCT in actin and tubulin folding	0.537809	CCT6A
TWEAK regulation of gene expression	0.537809	F3
ERK5 role in neuronal survival pathway	0.537809	MAP2K1
VEGFR1 pathway	0.537809	NRP1
Mammalian calpain regulation of cell motility	0.537809	MAP2K1
Cell cycle: G1/S checkpoint	0.542299	CDKN1B
Dual incision reaction in TC-NER	0.542299	GTF2H1
Messenger RNA capping	0.542299	GTF2H1
Multi-step regulation of transcription by PITX2	0.542299	WNT1
PERK-regulated gene expression	0.542299	DCP2
Cell cycle	0.542299	SMAD2;CDKN1B;GADD45A;YWHAB;TBC1D8;PPP2R5A;RANGAP1;CDC14A
Cytokine-cytokine receptor interaction	0.542299	ACVR1;CCR1;LEPR;INHBB;INHBC
Post-translational modification: biosynthesis of GPI-anchored proteins	0.542299	PIGA
Reelin signaling pathway	0.542299	CDK5R1
Association of TriC/CCT with target proteins during biosynthesis	0.542299	CCT6A
BARD1 signaling events	0.542299	UBE2D3
S1P/S1P3 pathway	0.542299	S1PR1
CDO in myogenesis	0.542299	CDH2
Statin pathway	0.542299	LDLR
IGF1 pathway	0.542299	PRKCZ
Lipoprotein metabolism	0.542299	LDLR
Small cell lung cancer	0.542299	CDKN1B;COL4A1
Cell junction organization	0.542299	CDH6;CDH2
Differentiation pathway in PC12 cells	0.542299	MAP3K2;MAP2K1
ECM-receptor interaction	0.542299	COL4A1;ITGB8
Interleukin-5 regulation of apoptosis	0.54416	CCR1;MAP3K2;GADD45A
C-Myb transcription factor network	0.54416	CDKN1B;WNT1
Retinoic acid receptor-mediated signaling	0.54416	NRIP1
Signaling pathway from G-protein families	0.54416	MAP2K1
Tumor necrosis factor (TNF) pathway	0.54416	AGFG1
Inactivation of GSK3 by Akt causes accumulation of beta-catenin in alveolar macrophages	0.54416	WNT1
MicroRNAs in muscle cell differentiation	0.54416	PRKCZ
Nuclear events mediated by MAP kinases	0.54416	RPS6KA5
PDGFA signaling pathway	0.54416	MAP2K1
mRNA stability regulation by proteins that bind AU-rich elements	0.54416	YWHAB;DCP2
Non-class A, B, C GPCRs	0.54416	S1PR1;CELSR2
Neuroactive ligand-receptor interaction	0.551274	GRID2;GRID1;GABRA4;LEPR;S1PR1
CD40/CD40L signaling	0.551274	CBLB
Stathmin and breast cancer resistance to antimicrotubule agents	0.551274	UHMK1
One-carbon metabolism	0.551274	DNMT1
Prothrombin activation intrinsic pathway	0.559933	COL4A1
Fibrin clot formation (clotting cascade)	0.559933	F3
Hypothetical network for drug addiction	0.559933	MAP2K1
Netrin-mediated signaling events	0.559933	MAP2K1
Integrated breast cancer pathway	0.568233	SMAD2;GADD45A;ESR1
Global genomic nucleotide excision repair (GG-NER)	0.568233	GTF2H1
Glycoprotein VI-mediated activation cascade	0.568233	PRKCZ
Negative regulators of RIG-I/MDA5 signaling	0.568233	UBE2D3
EGF receptor transactivation by GPCRs in cardiac hypertrophy	0.574867	MAP2K1
EPO receptor signaling	0.574867	MAP2K1
Monoamine transport	0.574867	AMPH
N-cadherin signaling events	0.574867	CDH2
Nuclear receptors in lipid metabolism and toxicity	0.574867	ABCD3
Integrin signaling pathway	0.575215	MAP3K2;MAP2K1;SOS2
Fc gamma receptor-mediated phagocytosis	0.577244	MAP2K1;AMPH
Prion diseases	0.577244	MAP2K1
Arf6 signal transduction regulation	0.577244	CYTH3
Basal transcription factors	0.577244	GTF2H1
fMLP induced chemokine gene expression in HMC-1 cells	0.577244	MAP2K1
Integrated cancer pathway	0.577244	SMAD2
Interleukin-2/PI3K pathway	0.577244	PRKCZ
G-protein signaling pathways	0.579299	PRKCZ;AKAP1
M phase pathway	0.580637	PPP2R5A;RANGAP1
Toll receptor cascades	0.580637	MAP2K1;RPS6KA5;UBE2D3
Steroid hormone, vitamin A, and vitamin D metabolism	0.580637	LRP2
GM-CSF-mediated signaling events	0.580637	MAP2K1
Glycogen metabolism	0.580637	PPP2R5A
PI3K/PLC/TRK pathway	0.580637	YWHAB
PI3K/AKT activation	0.591481	CDKN1B
Signaling of hepatocyte growth factor receptor	0.598004	MAP2K1
Cyclin D-associated events in G1	0.598004	CDKN1B
Trefoil factor initiation of mucosal healing	0.598004	MAP2K1
Nuclear receptors	0.598004	ESR1
Dilated cardiomyopathy	0.598004	SGCB;ITGB8
Integrin-mediated cell adhesion	0.598004	MAP2K1;ITGB8
RNA polymerase II transcription	0.599254	GTF2H1;SRSF11
Melanogenesis	0.599254	MAP2K1;WNT1
Angiotensin II-mediated activation of JNK pathway via Pyk2-dependent signaling	0.599254	MAP2K1
Tricarboxylic acid (TCA) cycle	0.599254	CS
GAB1 signalosome	0.599254	CDKN1B
HIV-1 transcription initiation	0.599254	GTF2H1
Protein processing in the endoplasmic reticulum	0.599254	EDEM3;UBE2D3;PLAA
Focal adhesion	0.601576	MAP2K1;COL4A1;ITGB8;SOS2
Transmembrane transport of small molecules	0.601576	ATP4B;ABCD3;SLC24A3;ABCB7;GABRA4;ATP11A;ATP2C1
Pyruvate metabolism and citric acid (TCA) cycle	0.601576	CS
Negative regulation of FGFR signaling	0.601576	FGF18
Nuclear signaling by ErbB4	0.601576	ESR1
PAC1 receptor pathway	0.601576	PRKCZ
Carbohydrate metabolism	0.604861	RPIA;CHSY1;B4GALT6;B4GALT5
Interleukin-4 signaling pathway	0.604861	BCL6;SOS2
Plasma membrane estrogen receptor signaling	0.604861	ESR1
Alpha-M beta-2 integrin signaling	0.604861	PRKCZ
Bioactive peptide-induced signaling pathway	0.604861	MAP2K1
Fc epsilon receptor I signaling in mast cells	0.604861	MAP2K1
Amoebiasis	0.605913	SERPINB13;COL4A1
Eukaryotic transcription initiation	0.611699	GTF2H1
Netrin-1 signaling	0.611699	ROBO1
Protein metabolism	0.614491	EDEM3;CCT6A;CS;PIGA;C1GALT1;B4GALT6;B4GALT5
Porphyrin and chlorophyll metabolism	0.614491	COX15
Cleavage of growing transcript in the termination region	0.614491	SRSF11
Growth hormone receptor signaling	0.614491	MAP2K1
Mitotic prometaphase	0.614491	RANGAP1
PI3K class IB pathway in neutrophils	0.614491	PRKCZ
Signaling by interleukins	0.619579	MAP2K1;YWHAB
Gastrin pathway	0.619579	CTNNBIP1
Heart development	0.619579	ERBB3
Interactions of HIV Vpr protein with host cellular proteins	0.619579	RANGAP1
Signaling by FGFR mutants	0.625703	FGF18
Wnt interactions in lipid metabolism and immune response	0.625703	AXIN2
Interleukin-3 signaling pathway	0.625703	MAP2K1
Polo-like kinase 1 (PLK1) pathway	0.632883	RAB1A
Syndecan 1 pathway	0.632883	COL4A1
mTOR signaling pathway	0.632984	MAP2K1;YWHAB
Metabolism	0.634205	CDK19;DNMT1;COX15;C1GALT1;INHBB;ABHD5;LRP2;MED27;PIK3C2A;INHBC;CS;MED23;DPP4;RPIA;CDK8;MED13;SYNJ1;CHSY1;PIGA;SMS;B4GALT6;LDLR;LBR;B4GALT5
Regulation of transcription by NOTCH1 intracellular domain	0.636033	CDK8
Delta Np63 pathway	0.636033	PPP2R5A
Nucleotide-binding domain, leucine rich repeat containing receptor (NLR) signaling pathways	0.636033	TXNIP
Presenilin action in Notch and Wnt signaling	0.637964	WNT1
Chondroitin sulfate/dermatan sulfate metabolism	0.637964	CHSY1
Diurnally regulated genes with circadian orthologs	0.637964	QKI
HES/HEY pathway	0.637964	CDKN1B
CXCR4 signaling pathway	0.637964	MAP2K1;PRKCZ
Vascular smooth muscle contraction	0.637964	MAP2K1;ARHGEF12
Interleukin-5 signaling pathway	0.645534	MAP2K1
p53 activity regulation	0.646882	GADD45A;SESN2
Translation factors	0.650625	PAIP1
Type 2 diabetes mellitus	0.650625	PRKCZ
G alpha s pathway	0.65431	MAP3K2;MAP2K1
Glutathione metabolism	0.656439	SMS
Lysosome	0.656439	AP4E1;LIPA
Pyruvate metabolism	0.656439	HAGH
Apoptotic execution phase	0.656439	DSG2
Autoimmune thyroid disease	0.656439	CTLA4
Signaling events mediated by stem cell factor receptor (c-Kit)	0.656439	MAP2K1
Interleukin-2 receptor beta chain in T cell activation	0.656439	MAP2K1
Mitochondrial protein import	0.656439	CS
Protein folding	0.659077	CCT6A
Androgen receptor regulation of biosynthesis and transcription	0.659077	KAT7
Thrombin signaling through protease-activated receptors	0.659077	CYTH3
GABA A and B receptor activation	0.659077	GABRA4
Amino acid metabolism	0.659077	SMS;INHBB;INHBC
Factors involved in megakaryocyte development and platelet production	0.659077	DOCK6;AKAP1
Phospholipase C-mediated cascade	0.659077	FGF18
RANKL signaling pathway	0.659077	MAP2K1
Arginine and proline metabolism	0.659077	SMS
Binding of chemokines to chemokine receptors	0.659077	CCR1
Kit receptor signaling pathway	0.659077	MAP2K1
RNA polymerase I transcription	0.664515	GTF2H1
Transport of mature transcript to cytoplasm	0.664515	SRSF11
Jak-STAT signaling pathway	0.666506	LEPR;CBLB;SOS2
HIV infection	0.668547	GTF2H1;VPS37A;RANGAP1
Thromboxane A2 receptor signaling	0.668547	PRKCZ
Cell-cell communication	0.6703	CDH6;CDH2
SHP2 signaling	0.671177	MAP2K1
Keratinocyte differentiation	0.671177	MAP2K1
Mechanism of gene regulation by peroxisome proliferators via PPAR-alpha	0.671177	NRIP1
Messenger RNA processing	0.673808	GTF2H1;DICER1;SRSF11
Nucleotide excision repair	0.676145	GTF2H1
DNA replication	0.686891	CDKN1B;PPP2R5A;RANGAP1
Selenium pathway	0.68817	LDLR
Androgen receptor proteolysis and transcription regulation	0.690352	NRIP1
Cytochrome P450 pathway	0.690352	CYB5R4
HIV genome transcription	0.690352	GTF2H1
Ubiquitin-mediated proteolysis	0.690352	UBE2D3;CBLB
Signaling events mediated by focal adhesion kinase	0.695864	MAP2K1
Proteasome degradation	0.700141	UBE2D3
Folate metabolism	0.700141	LDLR
Collagen biosynthesis and modifying enzymes	0.704289	COL4A1
Endothelins	0.704289	MAP2K1
Toll-like receptor signaling pathway regulation	0.709967	MAP2K1;TMED7
Endochondral ossification	0.714773	FGF18
Adipocytokine signaling pathway	0.717265	LEPR
SIDS susceptibility pathways	0.717265	POU3F2
cAMP cell motility pathway inferred from amoeba model	0.717265	MAP2K1
Signal transduction	0.718357	CCR1;NRP1;MAP2K1;CDKN1B;ARHGEF12;CGN;ESR1;CDK8;BCL2L11;ERBB3;COL4A1;FGF18;ITGB8;FBN1
AMPK signaling	0.718357	LEPR
CD8/T cell receptor downstream pathway	0.718357	MAP2K1
Messenger RNA splicing: major pathway	0.718357	SRSF11
NFAT involvement in hypertrophy of the heart	0.722766	MAP2K1
Calcium regulation in the cardiac cell	0.722766	YWHAB;PRKCZ
CDC42 signaling events	0.722766	PRKCZ
Complement and coagulation cascades	0.722766	F3
G alpha q pathway	0.722766	PRKCZ
Long-term potentiation	0.722766	MAP2K1
Bacterial invasion of epithelial cells	0.724783	CBLB
Interleukin-6 signaling pathway	0.724783	MAP2K1
Mitochondrial pathway of apoptosis: multidomain Bcl-2 family	0.724783	PRKCZ
Signaling by the B cell receptor (BCR)	0.724783	CDKN1B;CBLB
Sphingolipid metabolism	0.726738	B4GALT6
Cyclin A-Cdk2-associated events at S phase entry	0.726738	CDKN1B
Signaling by NOTCH1	0.729833	CDK8
Degradation of beta-catenin by the destruction complex	0.729833	PPP2R5A
Myometrial relaxation and contraction pathways	0.731559	YWHAB;PRKCZ
Adherens junction cell adhesion	0.731559	SMAD2
Gastric acid secretion	0.731559	ATP4B
Prolactin activation of MAPK signaling	0.735716	MAP2K1
RIG-I/MDA5-mediated induction of interferon-alpha/beta pathways	0.739779	UBE2D3
Peroxisome	0.747631	ABCD3
Apoptosis regulation	0.747631	CDKN1B
Innate immune system	0.750138	MAP2K1;RPS6KA5;UBE2D3;TXNIP
Unfolded protein response	0.750138	DCP2
Apoptosis	0.750138	BCL2L11;YWHAB;DSG2
Apoptosis modulation and signaling	0.752557	BCL2L11
APC/C-mediated degradation of cell cycle proteins	0.758411	CDC14A
Platelet homeostasis	0.758411	PPP2R5A
Regular glucocorticoid receptor pathway	0.758411	CDK5R1
MicroRNAs in cardiomyocyte hypertrophy	0.771101	MAP2K1
Progesterone-mediated oocyte maturation	0.774313	MAP2K1
Androgen receptor signaling, proteolysis, and transcription regulation	0.779196	KAT7
DNA replication pre-Initiation	0.779196	CDKN1B
HIF-1 degradation in normoxia	0.779196	PRKCZ
Thymic stromal lymphopoietin (TSLP) pathway	0.786407	CCR1
Transcription	0.795522	GTF2H1;SRSF11
RNA polymerase I, RNA polymerase III, and mitochondrial transcription	0.80126	GTF2H1
Class B GPCRs (secretin family receptors)	0.80126	WNT1
Transport of inorganic cations/anions and amino acids/oligopeptides	0.80126	SLC24A3
Interferon-gamma signaling pathway	0.807547	MAP2K1
Downstream signaling events Of B cell receptor (BCR)	0.809926	CDKN1B
Disease	0.816398	MAP2K1;CDKN1B;YWHAB;FGF18;GTF2H1;VPS37A;RANGAP1;DCP2
TNF-alpha signaling pathway	0.818046	PRKCZ
T cell receptor regulation of apoptosis	0.823506	CCR1;CS;MAP3K2;CDKN1B;JMY;ZDHHC17;TMEM9B
Chagas disease	0.825648	SMAD2
DNA repair	0.826255	GTF2H1
Electron transport chain	0.826255	COX15
G alpha (i) signaling events	0.827616	CCR1;S1PR1
Leptin influence on immune response	0.839034	CCR1
Phospholipid metabolism	0.839034	SYNJ1;PIK3C2A
Gastrin-CREB signaling pathway via PKC and MAPK	0.839934	MAP2K1;YWHAB
S phase	0.841274	CDKN1B
Hemostasis pathway	0.848414	DOCK6;PPP2R5A;PRKCZ;F3;AKAP1
Cell cycle checkpoints	0.851332	CDKN1B
Tricarboxylic acid (TCA) cycle and respiratory electron transport	0.851332	CS
Interleukin-1 regulation of extracellular matrix	0.857944	MMP10
Notch signaling pathway	0.859138	CDK8
Integration of energy metabolism	0.86769	DPP4
HIV factor interactions with host	0.873359	RANGAP1
Mitotic G1-G1/S phases	0.887254	CDKN1B
Adrenergic pathway	0.888481	PRKCZ
Diabetes pathways	0.888481	DCP2
Capped intron-containing pre-mRNA processing	0.889048	SRSF11
Adaptive immune system	0.898671	CDKN1B;YWHAB;UBE2D3;CTLA4;PPP2R5A;CBLB
Antigen presentation: folding, assembly, and peptide loading of class I MHC proteins	0.906276	UBE2D3;CBLB
Alzheimer's disease	0.932289	CDK5R1
Immune system signaling by interferons, interleukins, prolactin, and growth hormones	0.932289	MAP2K1;YWHAB
Calcium signaling pathway	0.941175	ERBB3
Transmission across chemical synapses	0.950366	GABRA4
GPCR ligand binding	0.950366	CCR1;S1PR1;WNT1
Peptide G-protein coupled receptors	0.950366	CCR1
Platelet activation, signaling and aggregation	0.959232	PRKCZ
Immune system	0.96432	MAP2K1;RPS6KA5;CDKN1B;YWHAB;UBE2D3;TXNIP;CTLA4;PPP2R5A;CBLB
SLC-mediated transmembrane transport	0.979429	SLC24A3
Class A GPCRs (rhodopsin-like)	0.979429	CCR1
Neuronal system	0.986429	GABRA4
Signaling by GPCR	0.989779	CCR1;MAP2K1;ARHGEF12;YWHAB;S1PR1;WNT1;SOS2

## Sheet: Reactome Database
Term	Adjusted P-value	Genes
Signaling By TGF-beta Receptor Complex R-HSA-170834	0.00324294	SMAD2;CDK8;TGIF2;UBE2D3;ITGB8;CGN;PRKCZ;UCHL5;TRIM33
Signaling By TGFB Family Members R-HSA-9006936	0.00324294	SMAD2;CDK8;TGIF2;UBE2D3;ITGB8;INHBB;CGN;PRKCZ;UCHL5;TRIM33
FOXO-mediated Transcription R-HSA-9614085	0.00971143	SMAD2;CDKN1B;BCL2L11;BCL6;YWHAB;GADD45A;TXNIP
Generic Transcription Pathway R-HSA-212436	0.00983681	CDKN1B;SERPINB13;KMT2A;PHF20;YWHAB;UBE2D3;TGFA;MED13;BCL2L11;SESN2;ZKSCAN8;CTLA4;LBR;ZNF124;E2F7;NR2C2AP;ZNF860;SMAD2;TGIF2;GADD45A;GTF2H1;ESRRG;MED27;ESR1;MED23;TNRC6C;CDK8;BCL6;KAT6A;JMY;TXNIP;TRIM33;TNRC6A;CDK5R1;ZFP28
Gene Expression (Transcription) R-HSA-74160	0.00983681	DNMT1;CDKN1B;SERPINB13;KMT2A;PHF20;YWHAB;UBE2D3;TGFA;MED13;BCL2L11;SESN2;ZKSCAN8;CTLA4;SUDS3;JARID2;LBR;ZNF124;SRSF11;E2F7;NR2C2AP;ZNF860;SMAD2;TGIF2;GADD45A;GTF2H1;ESRRG;DICER1;MED27;ESR1;MED23;TNRC6C;CDK8;BCL6;KAT6A;JMY;TXNIP;TRIM33;TNRC6A;CDK5R1;ZFP28
RNA Polymerase II Transcription R-HSA-73857	0.0217444	CDKN1B;SERPINB13;KMT2A;PHF20;YWHAB;UBE2D3;TGFA;MED13;BCL2L11;SESN2;ZKSCAN8;CTLA4;LBR;ZNF124;SRSF11;E2F7;NR2C2AP;ZNF860;SMAD2;TGIF2;GADD45A;GTF2H1;ESRRG;MED27;ESR1;MED23;TNRC6C;CDK8;BCL6;KAT6A;JMY;TXNIP;TRIM33;TNRC6A;CDK5R1;ZFP28
Clathrin-mediated Endocytosis R-HSA-8856828	0.0229254	SYNJ1;TGFA;AMPH;LRP2;PIK3C2A;LDLR;SNAP91;AGFG1;EPN2
Signaling By BRAF And RAF1 Fusions R-HSA-6802952	0.0233527	FXR1;CLCN6;MAP2K1;BCL2L11;YWHAB;QKI
Extra-nuclear Estrogen Signaling R-HSA-9009391	0.050286	CDKN1B;TGFA;ZDHHC7;PRKCZ;ESR1;UHMK1
Transcriptional Activity Of SMAD2/SMAD3:SMAD4 Heterotrimer R-HSA-2173793	0.0561094	SMAD2;CDK8;TGIF2;UBE2D3;TRIM33
Oncogenic MAPK Signaling R-HSA-6802957	0.0561094	FXR1;CLCN6;MAP2K1;BCL2L11;YWHAB;QKI
Downregulation Of SMAD2/3:SMAD4 Transcriptional Activity R-HSA-2173795	0.0561094	SMAD2;TGIF2;UBE2D3;TRIM33
Signaling By Rho GTPases R-HSA-194315	0.0614243	DOCK6;PLEKHG4;STARD13;CDKN1B;ABCD3;ARHGEF12;YWHAB;PPP2R5A;OSBPL11;RANGAP1;PRKCZ;CCT6A;NCKIPSD;ARHGAP21;NHS;DSG2;MYH10;LBR;SOS2;SCAI
Signal Transduction R-HSA-162582	0.0614243	DOCK6;NRP1;CDKN1B;ABCD3;YWHAB;UBE2D3;ZDHHC7;OSBPL11;CDC14A;RPS6KA5;ITGB8;LBR;PLEKHG4;MAP2K1;TGIF2;ARHGEF12;CTNNBIP1;PPP2R5A;AXIN2;RANGAP1;F3;MMP10;UCHL5;UHMK1;SFRP2;COL4A1;DSG2;SOS2;TGFA;PRKCZ;NCKIPSD;ARHGAP21;BCL2L11;ERBB3;NRIP1;S1PR1;NHS;WNT1;MYH10;SCAI;CCR1;SMAD2;STARD13;INHBB;CGN;ESR1;CCT6A;TNRC6C;CDK8;FGF18;FRK;TRIM33;TNRC6A;CDK5R1
Transcriptional Regulation Of White Adipocyte Differentiation R-HSA-381340	0.0614243	MED23;CDK8;CDK19;MED13;MED27;WNT1
CRMPs In Sema3A Signaling R-HSA-399956	0.0614243	NRP1;DPYSL2;CDK5R1
Signaling By Rho GTPases, Miro GTPases And RHOBTB3 R-HSA-9716542	0.0630438	DOCK6;PLEKHG4;STARD13;CDKN1B;ABCD3;ARHGEF12;YWHAB;PPP2R5A;OSBPL11;RANGAP1;PRKCZ;CCT6A;NCKIPSD;ARHGAP21;NHS;DSG2;MYH10;LBR;SOS2;SCAI
FOXO-mediated Transcription Of Cell Cycle Genes R-HSA-9617828	0.0630438	SMAD2;CDKN1B;GADD45A
ESR-mediated Signaling R-HSA-8939211	0.0630438	TNRC6C;CDKN1B;NRIP1;TGFA;ZDHHC7;PRKCZ;ESR1;TNRC6A;UHMK1
Developmental Biology R-HSA-1266738	0.0693602	ROBO2;NRP1;KMT2A;USP33;ADAM22;ROBO1;RPS6KA5;MED13;CDH2;DPYSL2;WNT1;MYH10;KDM6A;SMAD2;CDK19;MAP2K1;ARHGEF12;KRT76;MED27;POU3F2;MED23;CDK8;COL4A1;CNTN2;DSG2;SOS2;TRIM33;CDK5R1
Transcriptional Regulation By TP53 R-HSA-3700989	0.0693602	CDKN1B;GADD45A;PHF20;YWHAB;GTF2H1;TNRC6C;BCL6;KAT6A;SESN2;JMY;E2F7;TNRC6A;CDK5R1
Semaphorin Interactions R-HSA-373755	0.0721548	NRP1;ARHGEF12;DPYSL2;MYH10;CDK5R1
Vesicle-mediated Transport R-HSA-5653656	0.0772541	RAB1A;YWHAB;DENND4C;AP4E1;TGFA;VPS37A;LRP2;PIK3C2A;SNAP91;EPN2;CYTH3;SYNJ1;COL4A1;PPP6R1;AMPH;TMED7;LDLR;AGFG1;CHMP5
Membrane Trafficking R-HSA-199991	0.0878704	RAB1A;YWHAB;DENND4C;AP4E1;TGFA;VPS37A;LRP2;PIK3C2A;SNAP91;EPN2;CYTH3;SYNJ1;PPP6R1;AMPH;TMED7;LDLR;AGFG1;CHMP5
Diseases Of Signal Transduction By Growth Factor Receptors And Second Messengers R-HSA-5663202	0.100451	SMAD2;MAP2K1;CDKN1B;YWHAB;TGFA;PPP2R5A;ESR1;QKI;FXR1;CDK8;CLCN6;BCL2L11;ERBB3;FGF18
Cargo Recognition For Clathrin-Mediated Endocytosis R-HSA-8856825	0.100451	TGFA;LRP2;LDLR;SNAP91;AGFG1;EPN2
Post-transcriptional Silencing By Small RNAs R-HSA-426496	0.100451	TNRC6C;TNRC6A
RHOC GTPase Cycle R-HSA-9013106	0.100451	ARHGAP21;STARD13;ABCD3;ARHGEF12;LBR
Estrogen-dependent Nuclear Events Downstream Of ESR-membrane Signaling R-HSA-9634638	0.112374	CDKN1B;TGFA;UHMK1
Regulation Of Commissural Axon Pathfinding By SLIT And ROBO R-HSA-428542	0.156275	ROBO2;ROBO1
Competing Endogenous RNAs (ceRNAs) Regulate PTEN Translation R-HSA-8948700	0.179219	TNRC6C;TNRC6A
Glycoprotein Hormones R-HSA-209822	0.179219	INHBB;INHBC
Deadenylation-dependent mRNA Decay R-HSA-429914	0.179219	HBS1L;DDX6;DCP2;PAIP1
Regulation Of MECP2 Expression And Activity R-HSA-9022692	0.19679	TNRC6C;LBR;TNRC6A
Regulation Of PTEN mRNA Translation R-HSA-8943723	0.19679	TNRC6C;TNRC6A
O-linked Glycosylation Of Mucins R-HSA-913709	0.19679	A4GNT;C1GALT1;B4GALT6;B4GALT5
RAF Activation R-HSA-5673000	0.198124	MAP2K1;YWHAB;PPP2R5A
Activation Of RAC1 R-HSA-428540	0.208765	SOS2;ROBO1
Peptide Hormone Biosynthesis R-HSA-209952	0.208765	INHBB;INHBC
Frs2-mediated Activation R-HSA-170968	0.208765	MAP2K1;YWHAB
Signaling By Nuclear Receptors R-HSA-9006931	0.229772	TNRC6C;CDKN1B;NRIP1;TGFA;ZDHHC7;PRKCZ;ESR1;TNRC6A;UHMK1
TFAP2 (AP-2) Family Regulates Transcription Of Growth Factors And Their Receptors R-HSA-8866910	0.229772	TGFA;ESR1
L1CAM Interactions R-HSA-373760	0.229772	NRP1;MAP2K1;RPS6KA5;DPYSL2;CNTN2
SMAD2/SMAD3:SMAD4 Heterotrimer Regulates Transcription R-HSA-2173796	0.22982	SMAD2;CDK8;TGIF2
Prolonged ERK Activation Events R-HSA-169893	0.242096	MAP2K1;YWHAB
TP53 Regulates Transcription Of Genes Involved In G1 Cell Cycle Arrest R-HSA-6804116	0.242096	CDKN1B;E2F7
PIP3 Activates AKT Signaling R-HSA-1257604	0.242096	TNRC6C;CDKN1B;ERBB3;FGF18;TGFA;PPP2R5A;ESR1;FRK;TNRC6A
MAPK Family Signaling Cascades R-HSA-5683057	0.243556	TNRC6C;MAP2K1;ERBB3;YWHAB;FGF18;TGFA;PPP2R5A;MMP10;CDC14A;TNRC6A
PI3K/AKT Signaling In Cancer R-HSA-2219528	0.243556	CDKN1B;ERBB3;FGF18;TGFA;ESR1
PI5P, PP2A And IER3 Regulate PI3K/AKT Signaling R-HSA-6811558	0.243556	ERBB3;FGF18;TGFA;PPP2R5A;ESR1
Signaling By Activin R-HSA-1502540	0.243556	SMAD2;INHBB
mRNA Decay By 5 To 3 Exoribonuclease R-HSA-430039	0.243556	DDX6;DCP2
N-Glycan Antennae Elongation R-HSA-975577	0.243556	B4GALT6;B4GALT5
O-linked Glycosylation R-HSA-5173105	0.247811	ADAMTS19;A4GNT;C1GALT1;B4GALT6;B4GALT5
RHOA GTPase Cycle R-HSA-8980692	0.248302	ARHGAP21;PLEKHG4;STARD13;ABCD3;ARHGEF12;LBR
Negative Regulation Of MAPK Pathway R-HSA-5675221	0.248302	MAP2K1;YWHAB;PPP2R5A
FOXO-mediated Transcription Of Cell Death Genes R-HSA-9614657	0.248302	BCL2L11;BCL6
TGF-beta Receptor Signaling In EMT (Epithelial To Mesenchymal Transition) R-HSA-2173791	0.248302	CGN;PRKCZ
CDC42 GTPase Cycle R-HSA-9013148	0.248302	DOCK6;ARHGAP21;PLEKHG4;STARD13;ARHGEF12;LBR
Butyrate Response Factor 1 Binds And Destabilizes mRNA R-HSA-450385	0.257533	YWHAB;DCP2
Regulation Of RUNX1 Expression And Activity R-HSA-8934593	0.257533	TNRC6C;TNRC6A
Gastrulation R-HSA-9758941	0.257533	SMAD2;TRIM33
Tristetraprolin (TTP, ZFP36) Binds And Destabilizes mRNA R-HSA-450513	0.257533	YWHAB;DCP2
Negative Regulation Of PI3K/AKT Network R-HSA-199418	0.257533	ERBB3;FGF18;TGFA;PPP2R5A;ESR1
Signaling By NTRK1 (TRKA) R-HSA-187037	0.261072	MAP2K1;RPS6KA5;YWHAB;F3;CDK5R1
TGF-beta Receptor Signaling Activates SMADs R-HSA-2173789	0.261072	SMAD2;ITGB8;UCHL5
Constitutive Signaling By Aberrant PI3K In Cancer R-HSA-2219530	0.267521	ERBB3;FGF18;TGFA;ESR1
PPARA Activates Gene Expression R-HSA-1989781	0.267521	MED23;CDK8;CDK19;MED13;MED27
RHO GTPase Cycle R-HSA-9012999	0.269798	CCT6A;DOCK6;ARHGAP21;PLEKHG4;STARD13;ABCD3;ARHGEF12;NHS;DSG2;OSBPL11;LBR;SOS2
NR1H2 And NR1H3-mediated Signaling R-HSA-9024446	0.269798	TNRC6C;NRIP1;TNRC6A
Regulation Of Lipid Metabolism By PPARalpha R-HSA-400206	0.269798	MED23;CDK8;CDK19;MED13;MED27
Nervous System Development R-HSA-9675108	0.269798	ROBO2;NRP1;MAP2K1;ARHGEF12;USP33;POU3F2;ROBO1;RPS6KA5;COL4A1;DPYSL2;CNTN2;MYH10;SOS2;CDK5R1
Estrogen-dependent Gene Expression R-HSA-9018519	0.269798	TNRC6C;NRIP1;TGFA;ESR1;TNRC6A
TP53 Regulates Metabolic Genes R-HSA-5628897	0.269798	TNRC6C;YWHAB;SESN2;TNRC6A
RHO GTPases Activate CIT R-HSA-5625900	0.269798	CDKN1B;MYH10
Transport To Golgi And Subsequent Modification R-HSA-948021	0.285516	RAB1A;PPP6R1;TGFA;TMED7;B4GALT6;B4GALT5
Sema4D Induced Cell Migration And Growth-Cone Collapse R-HSA-416572	0.285516	ARHGEF12;MYH10
Signal Transduction By L1 R-HSA-445144	0.285516	NRP1;MAP2K1
TP53 Regulates Transcription Of Cell Cycle Genes R-HSA-6791312	0.287823	CDKN1B;GADD45A;E2F7
Intracellular Signaling By Second Messengers R-HSA-9006925	0.293756	TNRC6C;CDKN1B;ERBB3;FGF18;TGFA;PPP2R5A;ESR1;FRK;TNRC6A
CTLA4 Inhibitory Signaling R-HSA-389513	0.293756	PPP2R5A;CTLA4
Citric Acid Cycle (TCA Cycle) R-HSA-71403	0.293756	CS;LDLR
Deregulated CDK5 Triggers Neurodegenerative Pathways In Alzheimers Disease Models R-HSA-8862803	0.293756	BCL2L11;CDK5R1
RAC2 GTPase Cycle R-HSA-9013404	0.301465	ARHGAP21;NHS;DSG2;LBR
Peptide Hormone Metabolism R-HSA-2980736	0.315004	DPP4;ATP6AP2;INHBB;INHBC
Axon Guidance R-HSA-422475	0.315004	ROBO2;NRP1;MAP2K1;ARHGEF12;USP33;ROBO1;RPS6KA5;COL4A1;DPYSL2;CNTN2;MYH10;SOS2;CDK5R1
Ion Transport By P-type ATPases R-HSA-936837	0.315004	ATP4B;ATP11A;ATP2C1
Nuclear Receptor Transcription Pathway R-HSA-383280	0.315004	ESRRG;ESR1;NR2C2AP
MAPK6/MAPK4 Signaling R-HSA-5687128	0.315925	TNRC6C;CDC14A;MMP10;TNRC6A
Pyruvate Metabolism And Citric Acid (TCA) Cycle R-HSA-71406	0.317333	CS;HAGH;LDLR
Signaling By NTRKs R-HSA-166520	0.317333	MAP2K1;RPS6KA5;YWHAB;F3;CDK5R1
RHO GTPase Effectors R-HSA-195258	0.317333	NCKIPSD;CDKN1B;YWHAB;PPP2R5A;RANGAP1;PRKCZ;MYH10;SCAI
RAC1 GTPase Cycle R-HSA-9013149	0.324439	DOCK6;ARHGAP21;PLEKHG4;NHS;LBR;SOS2
RAC3 GTPase Cycle R-HSA-9013423	0.324439	ARHGAP21;NHS;DSG2;LBR
Defective Intrinsic Pathway For Apoptosis R-HSA-9734009	0.324439	BCL2L11;CDK5R1
Sema4D In Semaphorin Signaling R-HSA-400685	0.324439	ARHGEF12;MYH10
NCAM Signaling For Neurite Out-Growth R-HSA-375165	0.338799	RPS6KA5;COL4A1;CNTN2
NRAGE Signals Death Thru JNK R-HSA-193648	0.338799	ARHGEF12;BCL2L11;SOS2
Deubiquitination R-HSA-5688426	0.351167	SMAD2;ATXN7;USP33;INO80;SUDS3;AXIN2;ESR1;UCHL5
Downregulation Of TGF-beta Receptor Signaling R-HSA-2173788	0.356328	SMAD2;UCHL5
N-glycan Antennae Elongation In medial/trans-Golgi R-HSA-975576	0.356328	B4GALT6;B4GALT5
Transcriptional Regulation By MECP2 R-HSA-8986944	0.368941	TNRC6C;LBR;TNRC6A
Ca2+ Pathway R-HSA-4086398	0.376612	TNRC6C;AXIN2;TNRC6A
Nuclear Events (Kinase And Transcription Factor Activation) R-HSA-198725	0.376612	RPS6KA5;F3;CDK5R1
Chromatin Modifying Enzymes R-HSA-3247509	0.378202	KMT2A;PHF20;ATXN7;KAT6A;KAT7;SUDS3;KDM6A
Signaling By Receptor Tyrosine Kinases R-HSA-9006934	0.378202	NRP1;MAP2K1;RPS6KA5;ERBB3;COL4A1;YWHAB;FGF18;TGFA;PRKCZ;F3;ESR1;CDK5R1
Recycling Pathway Of L1 R-HSA-437239	0.378202	RPS6KA5;DPYSL2
Keratan Sulfate Biosynthesis R-HSA-2022854	0.378202	B4GALT6;B4GALT5
Adherens Junctions Interactions R-HSA-418990	0.378202	CDH6;CDH2
Budding And Maturation Of HIV Virion R-HSA-162588	0.378202	VPS37A;CHMP5
Disassembly Of Destruction Complex And Recruitment Of AXIN To Membrane R-HSA-4641262	0.378202	PPP2R5A;WNT1
HATs Acetylate Histones R-HSA-3214847	0.378202	ATXN7;PHF20;KAT6A;KAT7
Activation Of BH3-only Proteins R-HSA-114452	0.378202	BCL2L11;YWHAB
Endosomal Sorting Complex Required For Transport (ESCRT) R-HSA-917729	0.378202	VPS37A;CHMP5
Activated NTRK2 Signals Thru CDK5 R-HSA-9032845	0.378202	CDK5R1
RUNX3 Regulates BCL2L11 (BIM) Transcription R-HSA-8952158	0.378202	BCL2L11
Chylomicron Clearance R-HSA-8964026	0.378202	LDLR
Estrogen-stimulated Signaling Thru PRKCZ R-HSA-9634635	0.378202	PRKCZ
Extrinsic Pathway Of Fibrin Clot Formation R-HSA-140834	0.378202	F3
Synthesis Of PI R-HSA-1483226	0.378202	PITPNM2
GRB7 Events In ERBB2 Signaling R-HSA-1306955	0.378202	ERBB3
NR1H2 And NR1H3 Regulate Gene Expression Linked To Gluconeogenesis R-HSA-9632974	0.378202	NRIP1
COPII-mediated Vesicle Transport R-HSA-204005	0.378202	RAB1A;PPP6R1;TGFA
RUNX1 Regulates Genes Involved In Megakaryocyte Differentiation And Platelet Function R-HSA-8936459	0.378202	TNRC6C;KMT2A;TNRC6A
Integrin Cell Surface Interactions R-HSA-216083	0.378202	COL4A1;ITGB8;FBN1
Post-translational Protein Modification R-HSA-597592	0.393915	RAB1A;DNMT1;USP33;UBE2D3;TGFA;CAND1;CDH2;ADAMTS19;ATXN7;PPP6R1;NRIP1;SUDS3;TMED7;EDEM3;SMAD2;C1GALT1;INO80;AXIN2;RANGAP1;ESR1;UCHL5;PIGA;A4GNT;RAB34;B4GALT6;FBN1;B4GALT5
Transcriptional Regulation By RUNX1 R-HSA-8878171	0.401558	TNRC6C;SERPINB13;KMT2A;CTLA4;ESR1;TNRC6A
RHOB GTPase Cycle R-HSA-9013026	0.401558	ARHGAP21;STARD13;ARHGEF12
Oncogene Induced Senescence R-HSA-2559585	0.401558	TNRC6C;TNRC6A
Activation Of Matrix Metalloproteinases R-HSA-1592389	0.401558	MMP15;MMP10
Signaling By High-Kinase Activity BRAF Mutants R-HSA-6802948	0.401558	MAP2K1;YWHAB
Signaling To ERKs R-HSA-187687	0.401558	MAP2K1;YWHAB
Keratan Sulfate/Keratin Metabolism R-HSA-1638074	0.401558	B4GALT6;B4GALT5
PTK6 Regulates Cell Cycle R-HSA-8849470	0.401558	CDKN1B
RUNX1 Regulates Estrogen Receptor Mediated Transcription R-HSA-8931987	0.401558	ESR1
RUNX1 Regulates Transcription Of Genes Involved In WNT Signaling R-HSA-8939256	0.401558	ESR1
SMAD2/3 Phosphorylation Motif Mutants In Cancer R-HSA-3304356	0.401558	SMAD2
Negative Feedback Regulation Of MAPK Pathway R-HSA-5674499	0.401558	MAP2K1
Diseases Of Programmed Cell Death R-HSA-9645723	0.403352	DNMT1;BCL2L11;CDK5R1
Epigenetic Regulation Of Gene Expression R-HSA-212165	0.419517	DNMT1;GTF2H1;SUDS3;JARID2
RHOG GTPase Cycle R-HSA-9013408	0.419517	ARHGAP21;DSG2;LBR
Cell Death Signaling Via NRAGE, NRIF And NADE R-HSA-204998	0.419517	ARHGEF12;BCL2L11;SOS2
NoRC Negatively Regulates rRNA Expression R-HSA-427413	0.419517	DNMT1;GTF2H1;SUDS3
Transcriptional Regulation By AP-2 (TFAP2) Family Of Transcription Factors R-HSA-8864260	0.419517	TGFA;ESR1
NR1H3 And NR1H2 Regulate Gene Expression Linked To Cholesterol Transport And Efflux R-HSA-9029569	0.419517	TNRC6C;TNRC6A
ARMS-mediated Activation R-HSA-170984	0.419517	YWHAB
CREB Phosphorylation R-HSA-199920	0.419517	RPS6KA5
FGFR3b Ligand Binding And Activation R-HSA-190371	0.419517	FGF18
Glycerophospholipid Catabolism R-HSA-6814848	0.419517	PNPLA6
Inactivation Of CDC42 And RAC1 R-HSA-428543	0.419517	ROBO1
Loss Of Function Of SMAD2/3 In Cancer R-HSA-3304349	0.419517	SMAD2
Loss Of Function Of TGFBR1 In Cancer R-HSA-3656534	0.419517	SMAD2
NrCAM Interactions R-HSA-447038	0.419517	CNTN2
FLT3 Signaling R-HSA-9607240	0.426458	CDKN1B;BCL2L11
MAP2K And MAPK Activation R-HSA-5674135	0.426458	MAP2K1;YWHAB
NCAM1 Interactions R-HSA-419037	0.426458	COL4A1;CNTN2
Negative Epigenetic Regulation Of rRNA Expression R-HSA-5250941	0.42841	DNMT1;GTF2H1;SUDS3
Signaling By RAF1 Mutants R-HSA-9656223	0.42841	MAP2K1;YWHAB
Elastic Fibre Formation R-HSA-1566948	0.42841	ITGB8;FBN1
Transcriptional Regulation By VENTX R-HSA-8853884	0.42841	TNRC6C;TNRC6A
NGF-stimulated Transcription R-HSA-9031628	0.42841	F3;CDK5R1
Binding Of TCF/LEF:CTNNB1 To Target Gene Promoters R-HSA-4411364	0.42841	AXIN2
ROBO Receptors Bind AKAP5 R-HSA-9010642	0.42841	ROBO2
RUNX1 Regulates Transcription Of Genes Involved In Differentiation Of Keratinocytes R-HSA-8939242	0.42841	SERPINB13
Role Of ABL In ROBO-SLIT Signaling R-HSA-428890	0.42841	ROBO1
Defective CHSY1 Causes TPBS R-HSA-3595177	0.42841	CHSY1
Signaling By TGF-beta Receptor Complex In Cancer R-HSA-3304351	0.42841	SMAD2
Gain-of-function MRAS Complexes Activate RAF Signaling R-HSA-9726842	0.42841	YWHAB
Transport Of RCbl Within Body R-HSA-9758890	0.42841	LRP2
Inhibition Of Signaling By Overexpressed EGFR R-HSA-5638303	0.42841	TGFA
Collagen Degradation R-HSA-1442490	0.443128	MMP15;MMP10
PI Metabolism R-HSA-1483255	0.451017	SYNJ1;PNPLA6;PIK3C2A
Asparagine N-linked Glycosylation R-HSA-446203	0.451929	EDEM3;RAB1A;PPP6R1;TGFA;TMED7;B4GALT6;B4GALT5
Paradoxical Activation Of RAF Signaling By Kinase Inactive BRAF R-HSA-6802955	0.451929	MAP2K1;YWHAB
BH3-only Proteins Associate With And Inactivate Anti-Apoptotic BCL-2 Members R-HSA-111453	0.451929	BCL2L11
CHL1 Interactions R-HSA-447041	0.451929	NRP1
Serine Biosynthesis R-HSA-977347	0.451929	SERINC1
EGFR Interacts With Phospholipase C-gamma R-HSA-212718	0.451929	TGFA
Small Interfering RNA (siRNA) Biogenesis R-HSA-426486	0.451929	DICER1
NR1H2 And NR1H3 Regulate Gene Expression Linked To Lipogenesis R-HSA-9029558	0.451929	NRIP1
PRC2 Methylates Histones And DNA R-HSA-212300	0.453648	DNMT1;JARID2
Retinoid Metabolism And Transport R-HSA-975634	0.467919	LRP2;LDLR
ER To Golgi Anterograde Transport R-HSA-199977	0.467919	RAB1A;PPP6R1;TGFA;TMED7
RUNX1 And FOXP3 Control Development Of Regulatory T Lymphocytes (Tregs) R-HSA-8877330	0.477346	CTLA4
Regulation Of FOXO Transcriptional Activity By Acetylation R-HSA-9617629	0.477346	TXNIP
Sodium/Calcium Exchangers R-HSA-425561	0.477346	SLC24A3
Folding Of Actin By CCT/TriC R-HSA-390450	0.477346	CCT6A
MAPK3 (ERK1) Activation R-HSA-110056	0.477346	MAP2K1
Late Phase Of HIV Life Cycle R-HSA-162599	0.480067	VPS37A;GTF2H1;RANGAP1;CHMP5
Signaling By WNT R-HSA-195721	0.484368	TNRC6C;SFRP2;CTNNBIP1;PPP2R5A;AXIN2;WNT1;TNRC6A
Apoptotic Cleavage Of Cell Adhesion Proteins R-HSA-351906	0.502303	DSG2
Erythrocytes Take Up Carbon Dioxide And Release Oxygen R-HSA-1237044	0.502303	CYB5R4
Synthesis Of PIPs At Late Endosome Membrane R-HSA-1660517	0.502303	PIK3C2A
Uptake And Function Of Anthrax Toxins R-HSA-5210891	0.502303	MAP2K1
Metallothioneins Bind Metals R-HSA-5661231	0.502303	MT1M
Metabolism Of Fat-Soluble Vitamins R-HSA-6806667	0.502303	LRP2;LDLR
Beta-catenin Independent WNT Signaling R-HSA-3858494	0.514177	TNRC6C;AXIN2;WNT1;TNRC6A
Metabolism Of Proteins R-HSA-392499	0.517422	RAB1A;DNMT1;USP33;UBE2D3;TGFA;DPP4;CAND1;CDH2;ADAMTS19;ATXN7;PPP6R1;NRIP1;SUDS3;TMED7;EDEM3;SMAD2;C1GALT1;ATP6AP2;INHBB;INO80;AXIN2;RANGAP1;ESR1;INHBC;UCHL5;CCT6A;PIGA;A4GNT;RAB34;ADGRF5;B4GALT6;FBN1;B4GALT5
Regulation Of Localization Of FOXO Transcription Factors R-HSA-9614399	0.517422	YWHAB
Cytosolic Iron-Sulfur Cluster Assembly R-HSA-2564830	0.517422	ABCB7
FGFR3 Mutant Receptor Activation R-HSA-2033514	0.517422	FGF18
GRB2 Events In EGFR Signaling R-HSA-179812	0.517422	TGFA
Vitamin D (Calciferol) Metabolism R-HSA-196791	0.517422	LRP2
P75 NTR Receptor-Mediated Signaling R-HSA-193704	0.517422	ARHGEF12;BCL2L11;SOS2
TCF Dependent Signaling In Response To WNT R-HSA-201681	0.517422	SFRP2;CTNNBIP1;PPP2R5A;AXIN2;WNT1
Synthesis Of PIPs At Plasma Membrane R-HSA-1660499	0.517422	SYNJ1;PIK3C2A
Ub-specific Processing Proteases R-HSA-5689880	0.517422	SMAD2;ATXN7;USP33;SUDS3;AXIN2
HIV Life Cycle R-HSA-162587	0.517422	VPS37A;GTF2H1;RANGAP1;CHMP5
Phospholipase C-mediated Cascade; FGFR3 R-HSA-5654227	0.517422	FGF18
Chk1/Chk2(Cds1) Mediated Inactivation Of Cyclin B:Cdk1 Complex R-HSA-75035	0.517422	YWHAB
SARS-CoV-2 Targets Host Intracellular Signaling And Regulatory Pathways R-HSA-9755779	0.517422	YWHAB
SHC1 Events In EGFR Signaling R-HSA-180336	0.517422	TGFA
Downregulation Of ERBB2:ERBB3 Signaling R-HSA-1358803	0.517422	ERBB3
ERBB2 Activates PTK6 Signaling R-HSA-8847993	0.517422	ERBB3
FGFR2c Ligand Binding And Activation R-HSA-190375	0.517422	FGF18
FGFR3 Ligand Binding And Activation R-HSA-190239	0.517422	FGF18
FGFRL1 Modulation Of FGFR1 Signaling R-HSA-5658623	0.517422	FGF18
Synthesis, Secretion, And Inactivation Of Glucose-dependent Insulinotropic Polypeptide (GIP) R-HSA-400511	0.517422	DPP4
Mitochondrial Iron-Sulfur Cluster Biogenesis R-HSA-1362409	0.517422	GLRX5
RHOD GTPase Cycle R-HSA-9013405	0.517422	ARHGAP21;LBR
Signaling By Non-Receptor Tyrosine Kinases R-HSA-9006927	0.517422	CDKN1B;ERBB3
AKT Phosphorylates Targets In Cytosol R-HSA-198323	0.517422	CDKN1B
APC Truncation Mutants Have Impaired AXIN Binding R-HSA-5467337	0.517422	PPP2R5A
Pentose Phosphate Pathway R-HSA-71336	0.517422	RPIA
Regulation Of TP53 Activity Thru Association With Co-factors R-HSA-6804759	0.517422	PHF20
Repression Of WNT Target Genes R-HSA-4641265	0.517422	AXIN2
Response To Metal Ions R-HSA-5660526	0.517422	MT1M
SEMA3A-Plexin Repulsion Signaling By Inhibiting Integrin Adhesion R-HSA-399955	0.517422	NRP1
FGFR4 Ligand Binding And Activation R-HSA-190322	0.517422	FGF18
Synthesis Of IP2, IP, And Ins In Cytosol R-HSA-1855183	0.517422	SYNJ1
TP53 Regulates Transcription Of Additional Cell Death Genes With Uncertain Roles In P53-Dependent Apoptosis R-HSA-6803205	0.517422	BCL6
Golgi Cisternae Pericentriolar Stack Reorganization R-HSA-162658	0.517422	RAB1A
Heme Biosynthesis R-HSA-189451	0.517422	COX15
Interleukin-15 Signaling R-HSA-8983432	0.517422	SOS2
LGI-ADAM Interactions R-HSA-5682910	0.517422	ADAM22
Lysosphingolipid And LPA Receptors R-HSA-419408	0.517422	S1PR1
Disease R-HSA-1643685	0.521667	NRP1;DNMT1;CDKN1B;YWHAB;TGFA;FXR1;NCKIPSD;BCL2L11;ERBB3;CHSY1;ADAMTS19;S1PR1;SUDS3;SMAD2;MAP2K1;C1GALT1;PPP2R5A;GTF2H1;VPS37A;ATG14;RANGAP1;ESR1;QKI;RPIA;CDK8;CLCN6;FGF18;TXNIP;CDK5R1;CHMP5
Toll Like Receptor 3 (TLR3) Cascade R-HSA-168164	0.521667	MAP2K1;RPS6KA5;UBE2D3
Signaling By ROBO Receptors R-HSA-376176	0.521667	ROBO2;NRP1;USP33;SOS2;ROBO1
Golgi Associated Vesicle Biogenesis R-HSA-432722	0.521667	AP4E1;PIK3C2A
Intrinsic Pathway For Apoptosis R-HSA-109606	0.521667	BCL2L11;YWHAB
Regulation Of TP53 Activity R-HSA-5633007	0.521734	PHF20;KAT6A;JMY;CDK5R1
Activation Of BAD And Translocation To Mitochondria R-HSA-111447	0.521734	YWHAB
Phospholipase C-mediated Cascade; FGFR4 R-HSA-5654228	0.521734	FGF18
CTNNB1 S33 Mutants Not Phosphorylated R-HSA-5358747	0.521734	PPP2R5A
EPHA-mediated Growth Cone Collapse R-HSA-3928663	0.521734	MYH10
ERBB2 Regulates Cell Motility R-HSA-6785631	0.521734	ERBB3
Membrane Binding And Targetting Of GAG Proteins R-HSA-174490	0.521734	VPS37A
Negative Regulation Of TCF-dependent Signaling By WNT Ligand Antagonists R-HSA-3772470	0.521734	SFRP2
Signaling By ERBB4 R-HSA-1236394	0.527197	ERBB3;ESR1
MyD88-independent TLR4 Cascade R-HSA-166166	0.527197	MAP2K1;RPS6KA5;UBE2D3
RAF/MAP Kinase Cascade R-HSA-5673001	0.527197	MAP2K1;ERBB3;YWHAB;FGF18;TGFA;PPP2R5A
Gene Silencing By RNA R-HSA-211000	0.527197	TNRC6C;DICER1;TNRC6A
PI3K Events In ERBB2 Signaling R-HSA-1963642	0.527197	ERBB3
Rap1 Signaling R-HSA-392517	0.527197	YWHAB
SUMOylation Of DNA Methylation Proteins R-HSA-4655427	0.527197	DNMT1
Sema3A PAK Dependent Axon Repulsion R-HSA-399954	0.527197	NRP1
Synthesis Of PIPs At Early Endosome Membrane R-HSA-1660516	0.527197	PIK3C2A
NLRP3 Inflammasome R-HSA-844456	0.527197	TXNIP
mRNA Decay By 3 To 5 Exoribonuclease R-HSA-429958	0.527197	HBS1L
MAP3K8 (TPL2)-dependent MAPK1/3 Activation R-HSA-5684264	0.527197	MAP2K1
GABA Receptor Activation R-HSA-977443	0.531838	GABRA4;NPTN
Protein Localization R-HSA-9609507	0.531838	CS;ABCD3;ZFAND6;UBE2D3
MAPK1/MAPK3 Signaling R-HSA-5684996	0.531838	MAP2K1;ERBB3;YWHAB;FGF18;TGFA;PPP2R5A
Aberrant Regulation Of Mitotic G1/S Transition In Cancer Due To RB1 Defects R-HSA-9659787	0.531838	CDKN1B
Activated Point Mutants Of FGFR2 R-HSA-2033519	0.531838	FGF18
Platelet Sensitization By LDL R-HSA-432142	0.531838	PPP2R5A
Beta-catenin Phosphorylation Cascade R-HSA-196299	0.531838	PPP2R5A
SHC-mediated cascade:FGFR3 R-HSA-5654704	0.531838	FGF18
Synthesis Of PIPs At Golgi Membrane R-HSA-1660514	0.531838	PIK3C2A
GAB1 Signalosome R-HSA-180292	0.531838	TGFA
KSRP (KHSRP) Binds And Destabilizes mRNA R-HSA-450604	0.531838	DCP2
Cell-cell Junction Organization R-HSA-421270	0.531838	CDH6;CDH2
Pre-NOTCH Transcription And Translation R-HSA-1912408	0.531838	TNRC6C;TNRC6A
RAB Geranylgeranylation R-HSA-8873719	0.531838	RAB1A;RAB34
RHO GTPases Activate PKNs R-HSA-5625740	0.531838	YWHAB;MYH10
MAP Kinase Activation R-HSA-450294	0.531838	MAP2K1;RPS6KA5
SUMO E3 Ligases SUMOylate Target Proteins R-HSA-3108232	0.531838	DNMT1;NRIP1;RANGAP1;ESR1
ABC Transporters In Lipid Homeostasis R-HSA-1369062	0.531838	ABCD3
PI-3K cascade:FGFR3 R-HSA-5654710	0.531838	FGF18
Phospholipase C-mediated Cascade; FGFR2 R-HSA-5654221	0.531838	FGF18
Assembly Of HIV Virion R-HSA-175474	0.531838	VPS37A
Synthesis Of Glycosylphosphatidylinositol (GPI) R-HSA-162710	0.531838	PIGA
TP53 Regulates Transcription Of Genes Involved In G2 Cell Cycle Arrest R-HSA-6804114	0.531838	GADD45A
VEGFR2 Mediated Cell Proliferation R-HSA-5218921	0.531838	PRKCZ
LDL Clearance R-HSA-8964038	0.531838	LDLR
Metabolism Of Angiotensinogen To Angiotensins R-HSA-2022377	0.531838	ATP6AP2
Peroxisomal Protein Import R-HSA-9033241	0.534115	ZFAND6;UBE2D3
RHO GTPases Activate ROCKs R-HSA-5627117	0.540517	MYH10
Regulation Of TP53 Activity Thru Methylation R-HSA-6804760	0.540517	JMY
Defective C1GALT1C1 Causes TNPS R-HSA-5083632	0.540517	C1GALT1
SHC-mediated cascade:FGFR4 R-HSA-5654719	0.540517	FGF18
Scavenging By Class A Receptors R-HSA-3000480	0.540517	COL4A1
FRS-mediated FGFR3 Signaling R-HSA-5654706	0.540517	FGF18
TICAM1, RIP1-mediated IKK Complex Recruitment R-HSA-168927	0.540517	UBE2D3
Initiation Of Nuclear Envelope (NE) Reformation R-HSA-2995383	0.540517	LBR
p53-Dependent G1 DNA Damage Response R-HSA-69563	0.541811	CDKN1B;PHF20
SUMOylation R-HSA-2990846	0.543763	DNMT1;NRIP1;RANGAP1;ESR1
RHO GTPases Activate Formins R-HSA-5663220	0.543763	PPP2R5A;RANGAP1;SCAI
Ion Channel Transport R-HSA-983712	0.543763	ATP4B;CLCN6;ATP11A;ATP2C1
PI-3K cascade:FGFR4 R-HSA-5654720	0.543763	FGF18
CD209 (DC-SIGN) Signaling R-HSA-5621575	0.543763	RPS6KA5
Chondroitin Sulfate Biosynthesis R-HSA-2022870	0.543763	CHSY1
Class I Peroxisomal Membrane Protein Import R-HSA-9603798	0.543763	ABCD3
Conversion From APC/C:Cdc20 To APC/C:Cdh1 In Late Anaphase R-HSA-176407	0.543763	CDC14A
Signaling By Hippo R-HSA-2028269	0.543763	YWHAB
FGFR2 Ligand Binding And Activation R-HSA-190241	0.543763	FGF18
Glycosaminoglycan Metabolism R-HSA-1630316	0.543763	CHSY1;B4GALT6;B4GALT5
G1/S DNA Damage Checkpoints R-HSA-69615	0.543763	CDKN1B;PHF20
Costimulation By CD28 Family R-HSA-388841	0.543892	CTLA4;PPP2R5A
Branched-chain Amino Acid Catabolism R-HSA-70895	0.543892	SLC25A44
RHO GTPases Activate PAKs R-HSA-5627123	0.543892	MYH10
Cobalamin (Cbl, Vitamin B12) Transport And Metabolism R-HSA-196741	0.543892	LRP2
SHC1 Events In ERBB2 Signaling R-HSA-1250196	0.543892	ERBB3
Signaling By ERBB2 TMD/JMD Mutants R-HSA-9665686	0.543892	ERBB3
ER Quality Control Compartment (ERQC) R-HSA-901032	0.543892	EDEM3
Signaling By FGFR3 In Disease R-HSA-5655332	0.543892	FGF18
FRS-mediated FGFR4 Signaling R-HSA-5654712	0.543892	FGF18
Synthesis, Secretion, And Inactivation Of Glucagon-like Peptide-1 (GLP-1) R-HSA-381771	0.543892	DPP4
Inflammasomes R-HSA-622312	0.543892	TXNIP
Diseases Associated With O-glycosylation Of Proteins R-HSA-3906995	0.543892	ADAMTS19;C1GALT1
Interleukin-17 Signaling R-HSA-448424	0.543892	MAP2K1;RPS6KA5
SHC-mediated cascade:FGFR2 R-HSA-5654699	0.556514	FGF18
ERK/MAPK Targets R-HSA-198753	0.556514	RPS6KA5
Signaling By NODAL R-HSA-1181150	0.556514	SMAD2
Mitochondrial Calcium Ion Transport R-HSA-8949215	0.556514	AKAP1
trans-Golgi Network Vesicle Budding R-HSA-199992	0.557317	AP4E1;PIK3C2A
PI-3K cascade:FGFR2 R-HSA-5654695	0.565646	FGF18
RAF-independent MAPK1/3 Activation R-HSA-112409	0.565646	MAP2K1
RHOBTB2 GTPase Cycle R-HSA-9013418	0.565646	CCT6A
Signaling By NTRK2 (TRKB) R-HSA-9006115	0.565646	CDK5R1
IKK Complex Recruitment Mediated By RIP1 R-HSA-937041	0.565646	UBE2D3
Triglyceride Catabolism R-HSA-163560	0.565646	ABHD5
RHO GTPases Activate NADPH Oxidases R-HSA-5668599	0.572421	PRKCZ
Downstream Signaling Of Activated FGFR3 R-HSA-5654708	0.572421	FGF18
Signaling By EGFR In Cancer R-HSA-1643713	0.572421	TGFA
Signaling By ERBB2 KD Mutants R-HSA-9664565	0.572421	ERBB3
FRS-mediated FGFR2 Signaling R-HSA-5654700	0.572421	FGF18
Incretin Synthesis, Secretion, And Inactivation R-HSA-400508	0.572421	DPP4
mTORC1-mediated Signaling R-HSA-166208	0.572421	YWHAB
MicroRNA (miRNA) Biogenesis R-HSA-203927	0.572421	DICER1
Nuclear Envelope (NE) Reassembly R-HSA-2995410	0.574374	RANGAP1;LBR
Cell Recruitment (Pro-Inflammatory Response) R-HSA-9664424	0.583617	TXNIP
Deadenylation Of mRNA R-HSA-429947	0.583617	PAIP1
Signaling By ERBB2 In Cancer R-HSA-1227990	0.583617	ERBB3
Inactivation Of CSF3 (G-CSF) Signaling R-HSA-9705462	0.583617	UBE2D3
Pre-NOTCH Expression And Processing R-HSA-1912422	0.584227	TNRC6C;TNRC6A
COPI-dependent Golgi-to-ER Retrograde Traffic R-HSA-6811434	0.584227	RAB1A;TMED7
G Alpha (12/13) Signaling Events R-HSA-416482	0.584227	ARHGEF12;SOS2
Calnexin/calreticulin Cycle R-HSA-901042	0.584227	EDEM3
Cholesterol Biosynthesis R-HSA-191273	0.584227	LBR
Constitutive Signaling By AKT1 E17K In Cancer R-HSA-5674400	0.584227	CDKN1B
Downstream Signaling Of Activated FGFR4 R-HSA-5654716	0.584227	FGF18
Synthesis Of IP3 And IP4 In Cytosol R-HSA-1855204	0.584227	SYNJ1
Formation Of Tubulin Folding Intermediates By CCT/TriC R-HSA-389960	0.584227	CCT6A
HDMs Demethylate Histones R-HSA-3214842	0.584227	KDM6A
WNT Ligand Biogenesis And Trafficking R-HSA-3238698	0.584227	WNT1
COPI-mediated Anterograde Transport R-HSA-6807878	0.594227	RAB1A;TMED7
ATF4 Activates Genes In Response To Endoplasmic Reticulum Stress R-HSA-380994	0.594227	DCP2
Postmitotic Nuclear Pore Complex (NPC) Reformation R-HSA-9615933	0.594227	RANGAP1
RNA Pol II CTD Phosphorylation And Interaction With CE R-HSA-77075	0.594227	GTF2H1
Signaling By BMP R-HSA-201451	0.594227	UBE2D3
PTEN Regulation R-HSA-6807070	0.595451	TNRC6C;FRK;TNRC6A
Death Receptor Signaling R-HSA-73887	0.595451	BCL2L11;ARHGEF12;SOS2
Toll Like Receptor 4 (TLR4) Cascade R-HSA-166016	0.595451	MAP2K1;RPS6KA5;UBE2D3
Global Genome Nucleotide Excision Repair (GG-NER) R-HSA-5696399	0.595451	GTF2H1;INO80
Antigen Presentation: Folding, Assembly, Peptide Loading Of Class I MHC R-HSA-983170	0.595451	ATG14
Prefoldin Mediated Transfer Of Substrate To CCT/TriC R-HSA-389957	0.595451	CCT6A
Metabolism Of Porphyrins R-HSA-189445	0.595451	COX15
Molecules Associated With Elastic Fibres R-HSA-2129379	0.595451	ITGB8
Diseases Of Glycosylation R-HSA-3781865	0.595451	CHSY1;ADAMTS19;C1GALT1
Regulation Of TP53 Activity Thru Acetylation R-HSA-6804758	0.595451	KAT6A
SUMOylation Of Intracellular Receptors R-HSA-4090294	0.595451	ESR1
Downregulation Of ERBB2 Signaling R-HSA-8863795	0.595451	ERBB3
Downstream Signaling Of Activated FGFR2 R-HSA-5654696	0.595451	FGF18
EGR2 And SOX10-mediated Initiation Of Schwann Cell Myelination R-HSA-9619665	0.595451	POU3F2
FOXO-mediated Transcription Of Oxidative Stress, Metabolic And Neuronal Genes R-HSA-9615017	0.595451	SMAD2
Surfactant Metabolism R-HSA-5683826	0.595451	ADGRF5
Uptake And Actions Of Bacterial Toxins R-HSA-5339562	0.595451	MAP2K1
mRNA Capping R-HSA-72086	0.595451	GTF2H1
Myogenesis R-HSA-525793	0.595451	CDH2
Negative Regulation Of FGFR3 Signaling R-HSA-5654732	0.595451	FGF18
Degradation Of Beta-Catenin By Destruction Complex R-HSA-195253	0.595451	PPP2R5A;AXIN2
RNA Polymerase I Transcription Termination R-HSA-73863	0.605082	GTF2H1
Signaling By CSF3 (G-CSF) R-HSA-9674555	0.605082	UBE2D3
Transcriptional Regulation Of Pluripotent Stem Cells R-HSA-452723	0.605082	SMAD2
MAPK Targets/ Nuclear Events Mediated By MAP Kinases R-HSA-450282	0.605082	RPS6KA5
Cell Junction Organization R-HSA-446728	0.605658	CDH6;CDH2
Phospholipid Metabolism R-HSA-1483257	0.608937	SYNJ1;PITPNM2;PNPLA6;PIK3C2A
Cell Cycle Checkpoints R-HSA-69620	0.609805	CDKN1B;PHF20;YWHAB;PPP2R5A;RANGAP1
Pyruvate Metabolism R-HSA-70268	0.609987	HAGH
EGFR Downregulation R-HSA-182971	0.609987	TGFA
Late Endosomal Microautophagy R-HSA-9615710	0.609987	VPS37A
Negative Regulation Of FGFR4 Signaling R-HSA-5654733	0.609987	FGF18
Regulation Of mRNA Stability By Proteins That Bind AU-rich Elements R-HSA-450531	0.612383	YWHAB;DCP2
RAB GEFs Exchange GTP For GDP On RABs R-HSA-8876198	0.616032	RAB1A;DENND4C
PERK Regulates Gene Expression R-HSA-381042	0.616032	DCP2
Cargo Concentration In ER R-HSA-5694530	0.616032	TGFA
GPVI-mediated Activation Cascade R-HSA-114604	0.616032	PRKCZ
Nuclear Signaling By ERBB4 R-HSA-1251985	0.616032	ESR1
Metabolism Of Lipids R-HSA-556833	0.621681	MED23;CDK8;CDK19;MED13;SYNJ1;PITPNM2;PNPLA6;ABHD5;LRP2;MED27;PIK3C2A;LBR
Cooperation Of Prefoldin And TriC/CCT In Actin And Tubulin Folding R-HSA-389958	0.621681	CCT6A
Diseases Of Carbohydrate Metabolism R-HSA-5663084	0.621681	RPIA
Signaling By WNT In Cancer R-HSA-4791275	0.621681	PPP2R5A
FGFR2 Mutant Receptor Activation R-HSA-1839126	0.621681	FGF18
Formation Of Early Elongation Complex R-HSA-113418	0.621681	GTF2H1
DNA Methylation R-HSA-5334118	0.63	DNMT1
Lysosome Vesicle Biogenesis R-HSA-432720	0.63	AP4E1
Negative Regulation Of FGFR2 Signaling R-HSA-5654727	0.63	FGF18
Oxidative Stress Induced Senescence R-HSA-2559580	0.63	TNRC6C;TNRC6A
Unattached Kinetochores Signal Amplification Via A MAD2 Inhibitory Signal R-HSA-141444	0.63	PPP2R5A;RANGAP1
Plasma Lipoprotein Clearance R-HSA-8964043	0.634906	LDLR
RHOBTB GTPase Cycle R-HSA-9706574	0.634906	CCT6A
Rev-mediated Nuclear Export Of HIV RNA R-HSA-165054	0.634906	RANGAP1
N-glycan Trimming In ER And Calnexin/Calreticulin Cycle R-HSA-532668	0.634906	EDEM3
Negative Regulators Of DDX58/IFIH1 Signaling R-HSA-936440	0.634906	UBE2D3
UCH Proteinases R-HSA-5689603	0.635284	INO80;UCHL5
MyD88 Cascade Initiated On Plasma Membrane R-HSA-975871	0.635284	MAP2K1;RPS6KA5
Aberrant Regulation Of Mitotic Cell Cycle Due To RB1 Defects R-HSA-9687139	0.635284	CDKN1B
RHO GTPases Activate WASPs And WAVEs R-HSA-5663213	0.635284	NCKIPSD
RHOH GTPase Cycle R-HSA-9013407	0.635284	OSBPL11
Regulation Of TP53 Degradation R-HSA-6804757	0.635284	PHF20
Potential Therapeutics For SARS R-HSA-9679191	0.635284	S1PR1;SUDS3
EML4 And NUDC In Mitotic Spindle Formation R-HSA-9648025	0.635284	PPP2R5A;RANGAP1
Regulation Of TP53 Expression And Degradation R-HSA-6806003	0.635284	PHF20
Cooperation Of PDCL (PhLP1) And TRiC/CCT In G-protein Beta Folding R-HSA-6814122	0.635284	CCT6A
DNA Damage Recognition In GG-NER R-HSA-5696394	0.635284	INO80
Defective B3GALTL Causes PpS R-HSA-5083635	0.635284	ADAMTS19
Early SARS-CoV-2 Infection Events R-HSA-9772572	0.635284	NRP1
Formation Of Fibrin Clot (Clotting Cascade) R-HSA-140877	0.635284	F3
Triglyceride Metabolism R-HSA-8979227	0.635284	ABHD5
Interactions Of Rev With Host Cellular Proteins R-HSA-177243	0.635284	RANGAP1
Visual Phototransduction R-HSA-2187338	0.635284	LRP2;LDLR
Extracellular Matrix Organization R-HSA-1474244	0.635284	MMP15;COL4A1;ITGB8;MMP10;FBN1
Toll-like Receptor Cascades R-HSA-168898	0.636777	MAP2K1;RPS6KA5;UBE2D3
Citric Acid (TCA) Cycle And Respiratory Electron Transport R-HSA-1428517	0.637337	CS;HAGH;LDLR
O-glycosylation Of TSR Domain-Containing Proteins R-HSA-5173214	0.637337	ADAMTS19
Apoptotic Cleavage Of Cellular Proteins R-HSA-111465	0.637337	DSG2
Association Of TriC/CCT With Target Proteins During Biosynthesis R-HSA-390471	0.637337	CCT6A
Diseases Of Mitotic Cell Cycle R-HSA-9675126	0.637337	CDKN1B
Fanconi Anemia Pathway R-HSA-6783310	0.637337	FAN1
HIV Infection R-HSA-162906	0.638489	GTF2H1;VPS37A;RANGAP1;CHMP5
Cellular Senescence R-HSA-2559583	0.642454	TNRC6C;CDKN1B;TNRC6A
TRAF6 Mediated Induction Of NFkB And MAP Kinases Upon TLR7/8 Or 9 Activation R-HSA-975138	0.642489	MAP2K1;RPS6KA5
Ovarian Tumor Domain Proteases R-HSA-5689896	0.642489	ESR1
Signaling By FGFR3 R-HSA-5654741	0.642489	FGF18
ABC-family Proteins Mediated Transport R-HSA-382556	0.643101	ABCD3;ABCB7
Signaling By VEGF R-HSA-194138	0.643101	NRP1;PRKCZ
MyD88 Dependent Cascade Initiated On Endosome R-HSA-975155	0.643101	MAP2K1;RPS6KA5
Regulation Of Expression Of SLITs And ROBOs R-HSA-9010553	0.643664	ROBO2;USP33;ROBO1
Diseases Associated With Glycosaminoglycan Metabolism R-HSA-3560782	0.644572	CHSY1
Signaling By FGFR4 R-HSA-5654743	0.644572	FGF18
Toll Like Receptor 7/8 (TLR7/8) Cascade R-HSA-168181	0.644572	MAP2K1;RPS6KA5
Binding And Uptake Of Ligands By Scavenger Receptors R-HSA-2173782	0.647813	COL4A1
Dual Incision In GG-NER R-HSA-5696400	0.647813	GTF2H1
MTOR Signaling R-HSA-165159	0.647813	YWHAB
Transport Of Small Molecules R-HSA-382551	0.647813	ATP4B;CLCN6;CYB5R4;ABCD3;SLC24A3;CAND1;ABCB7;ATP11A;ATP2C1;LDLR;AKAP1
Post-translational Protein Phosphorylation R-HSA-8957275	0.647813	CDH2;FBN1
Resolution Of Sister Chromatid Cohesion R-HSA-2500257	0.647813	PPP2R5A;RANGAP1
Toll Like Receptor 9 (TLR9) Cascade R-HSA-168138	0.647813	MAP2K1;RPS6KA5
RHOF GTPase Cycle R-HSA-9035034	0.647813	ARHGAP21
RND3 GTPase Cycle R-HSA-9696264	0.647813	ARHGAP21
Deactivation Of Beta-Catenin Transactivating Complex R-HSA-3769402	0.647813	CTNNBIP1
Defective Pyroptosis R-HSA-9710421	0.647813	DNMT1
Signaling By FGFR2 In Disease R-HSA-5655253	0.647813	FGF18
Formation Of Incision Complex In GG-NER R-HSA-5696395	0.647813	GTF2H1
Intra-Golgi Traffic R-HSA-6811438	0.647813	CYTH3
Interleukin-4 And Interleukin-13 Signaling R-HSA-6785807	0.651249	BCL6;S1PR1
SUMOylation Of Transcription Cofactors R-HSA-3899300	0.653804	NRIP1
Formation Of HIV-1 Elongation Complex Containing HIV-1 Tat R-HSA-167200	0.653804	GTF2H1
Nucleotide Excision Repair R-HSA-5696398	0.653804	GTF2H1;INO80
Degradation Of Extracellular Matrix R-HSA-1474228	0.657135	MMP15;MMP10
PI3K Cascade R-HSA-109704	0.657135	FGF18
Collagen Chain Trimerization R-HSA-8948216	0.657135	COL4A1
TP53 Regulates Transcription Of Cell Death Genes R-HSA-5633008	0.657135	BCL6
Interleukin-2 Family Signaling R-HSA-451927	0.657135	SOS2
Mitotic Spindle Checkpoint R-HSA-69618	0.65871	PPP2R5A;RANGAP1
Apoptosis R-HSA-109581	0.659373	BCL2L11;YWHAB;DSG2
SUMOylation Of DNA Replication Proteins R-HSA-4615885	0.659373	RANGAP1
Formation Of HIV Elongation Complex In Absence Of HIV Tat R-HSA-167152	0.659373	GTF2H1
Heme Signaling R-HSA-9707616	0.659373	NRIP1
Interleukin-10 Signaling R-HSA-6783783	0.659373	CCR1
Diseases Of Metabolism R-HSA-5668914	0.660615	RPIA;CHSY1;ADAMTS19;C1GALT1
Golgi-to-ER Retrograde Transport R-HSA-8856688	0.660615	RAB1A;TMED7
MyD88:MAL(TIRAP) Cascade Initiated On Plasma Membrane R-HSA-166058	0.660615	MAP2K1;RPS6KA5
RNA Polymerase I Transcription Initiation R-HSA-73762	0.662765	GTF2H1
HIV Transcription Initiation R-HSA-167161	0.662765	GTF2H1
Intra-Golgi And Retrograde Golgi-to-ER Traffic R-HSA-6811442	0.6642	CYTH3;RAB1A;TMED7
PKMTs Methylate Histone Lysines R-HSA-3214841	0.667297	KMT2A
Cyclin D Associated Events In G1 R-HSA-69231	0.667297	CDKN1B
IRS-mediated Signaling R-HSA-112399	0.667297	FGF18
Inositol Phosphate Metabolism R-HSA-1483249	0.674337	SYNJ1
NOTCH1 Intracellular Domain Regulates Transcription R-HSA-2122947	0.674337	CDK8
Signaling By EGFR R-HSA-177929	0.678438	TGFA
Signaling By ERBB2 R-HSA-1227986	0.678438	ERBB3
Signaling By FGFR1 R-HSA-5654736	0.678438	FGF18
Netrin-1 Signaling R-HSA-373752	0.678438	ROBO1
Chondroitin Sulfate/Dermatan Sulfate Metabolism R-HSA-1793185	0.686445	CHSY1
Cell-Cell Communication R-HSA-1500931	0.690297	CDH6;CDH2
Translocation Of SLC2A4 (GLUT4) To Plasma Membrane R-HSA-1445148	0.691512	YWHAB
IRS-related Events Triggered By IGF1R R-HSA-2428928	0.691512	FGF18
Rab Regulation Of Trafficking R-HSA-9007101	0.693634	RAB1A;DENND4C
Apoptotic Execution Phase R-HSA-75153	0.693634	DSG2
Signaling By PDGF R-HSA-186797	0.693634	COL4A1
Formation Of TC-NER Pre-Incision Complex R-HSA-6781823	0.693634	GTF2H1
IGF1R Signaling Cascade R-HSA-2428924	0.693634	FGF18
Regulation Of IGF Transport And Uptake By IGFBPs R-HSA-381426	0.696602	CDH2;FBN1
Nucleotide-binding Domain, Leucine Rich Repeat Containing NLR Signaling Pathways R-HSA-168643	0.696948	TXNIP
Signaling By Type 1 Insulin-like Growth Factor 1 Receptor (IGF1R) R-HSA-2404192	0.696948	FGF18
Insulin Receptor Signaling Cascade R-HSA-74751	0.696948	FGF18
RHOJ GTPase Cycle R-HSA-9013409	0.702819	ARHGAP21
Degradation Of AXIN R-HSA-4641257	0.702819	AXIN2
Amino Acids Regulate mTORC1 R-HSA-9639288	0.709901	SESN2
Autophagy R-HSA-9612973	0.712672	VPS37A;ATG14
Chemokine Receptors Bind Chemokines R-HSA-380108	0.712672	CCR1
E3 Ubiquitin Ligases Ubiquitinate Target Proteins R-HSA-8866654	0.712672	UBE2D3
Stabilization Of P53 R-HSA-69541	0.712672	PHF20
Assembly Of Collagen Fibrils And Other Multimeric Structures R-HSA-2022090	0.716656	COL4A1
Cytoprotection By HMOX1 R-HSA-9707564	0.716656	TXNIP
Neurexins And Neuroligins R-HSA-6794361	0.716656	HOMER1
Signaling By NOTCH R-HSA-157118	0.719103	TNRC6C;CDK8;TNRC6A
Constitutive Signaling By NOTCH1 HD+PEST Domain Mutants R-HSA-2894862	0.719103	CDK8
Formation Of RNA Pol II Elongation Complex R-HSA-112382	0.719103	GTF2H1
mRNA 3-End Processing R-HSA-72187	0.719103	SRSF11
RHOQ GTPase Cycle R-HSA-9013406	0.720034	ARHGAP21
RNA Polymerase I Promoter Escape R-HSA-73772	0.720034	GTF2H1
SCF(Skp2)-mediated Degradation Of P27/P21 R-HSA-187577	0.720034	CDKN1B
Transcriptional Regulation Of Granulopoiesis R-HSA-9616222	0.720034	KMT2A
Iron Uptake And Transport R-HSA-917937	0.720034	CAND1
Recruitment And ATM-mediated Phosphorylation Of Repair And Signal Proteins At DNA Double Strand Breaks R-HSA-5693565	0.722188	EYA3
FCGR3A-mediated Phagocytosis R-HSA-9664422	0.722188	NCKIPSD
Formation Of beta-catenin:TCF Transactivating Complex R-HSA-201722	0.722188	AXIN2
HDACs Deacetylate Histones R-HSA-3214815	0.722188	SUDS3
Programmed Cell Death R-HSA-5357801	0.722192	BCL2L11;YWHAB;DSG2
DNA Damage/Telomere Stress Induced Senescence R-HSA-2559586	0.723023	CDKN1B
DNA Double Strand Break Response R-HSA-5693606	0.723023	EYA3
Signaling By FGFR In Disease R-HSA-1226099	0.723023	FGF18
Factors Involved In Megakaryocyte Development And Platelet Production R-HSA-983231	0.723023	DOCK6;AKAP1
Regulation Of Actin Dynamics For Phagocytic Cup Formation R-HSA-2029482	0.727421	NCKIPSD
TP53 Regulates Transcription Of DNA Repair Genes R-HSA-6796648	0.727421	GTF2H1
Metabolism Of Carbohydrates R-HSA-71387	0.72813	RPIA;CHSY1;B4GALT6;B4GALT5
Oxygen-dependent Proline Hydroxylation Of Hypoxia-inducible Factor Alpha R-HSA-1234176	0.737496	UBE2D3
Gap-filling DNA Repair Synthesis And Ligation In TC-NER R-HSA-6782210	0.737496	GTF2H1
Dual Incision In TC-NER R-HSA-6782135	0.741657	GTF2H1
Mitochondrial Protein Import R-HSA-1268020	0.741657	CS
RNA Polymerase II Transcription Termination R-HSA-73856	0.750845	SRSF11
Collagen Biosynthesis And Modifying Enzymes R-HSA-1650814	0.750845	COL4A1
Regulation Of PTEN Stability And Activity R-HSA-8948751	0.750845	FRK
SARS-CoV Infections R-HSA-9679506	0.750845	NRP1;YWHAB;S1PR1;SUDS3;ATG14
Circadian Clock R-HSA-400253	0.759775	NRIP1
Transcription Of HIV Genome R-HSA-167172	0.759775	GTF2H1
Plasma Lipoprotein Assembly, Remodeling, And Clearance R-HSA-174824	0.770906	LDLR
Signaling By Interleukins R-HSA-449147	0.772823	CCR1;MAP2K1;RPS6KA5;BCL6;S1PR1;SOS2
Regulation Of RUNX2 Expression And Activity R-HSA-8939902	0.772823	ESR1
Signaling By FGFR2 R-HSA-5654738	0.772823	FGF18
Metabolism Of Steroids R-HSA-8957322	0.775035	LRP2;LBR
Cellular Response To Hypoxia R-HSA-1234174	0.775258	UBE2D3
Mitotic Anaphase R-HSA-68882	0.775258	PPP2R5A;RANGAP1;LBR
Signaling By NOTCH1 R-HSA-1980143	0.775258	CDK8
Formation Of Cornified Envelope R-HSA-6809371	0.775258	DSG2
Transport Of Mature mRNA Derived From An Intron-Containing Transcript R-HSA-159236	0.775258	SRSF11
Mitotic Metaphase And Anaphase R-HSA-2555396	0.775258	PPP2R5A;RANGAP1;LBR
DNA Repair R-HSA-73894	0.775938	EYA3;GTF2H1;INO80;FAN1
Protein Ubiquitination R-HSA-8852135	0.782191	UBE2D3
Transcriptional Regulation By Small RNAs R-HSA-5578749	0.782191	TNRC6A
Signaling By Insulin Receptor R-HSA-74752	0.783583	FGF18
G2/M DNA Damage Checkpoint R-HSA-69473	0.783583	YWHAB
Transcription-Coupled Nucleotide Excision Repair (TC-NER) R-HSA-6781827	0.783583	GTF2H1
RNA Polymerase I Promoter Clearance R-HSA-73854	0.787639	GTF2H1
RNA Polymerase I Transcription R-HSA-73864	0.791601	GTF2H1
RNA Polymerase II Pre-transcription Events R-HSA-674695	0.795472	GTF2H1
DDX58/IFIH1-mediated Induction Of Interferon-Alpha/Beta R-HSA-168928	0.797857	UBE2D3
Senescence-Associated Secretory Phenotype (SASP) R-HSA-2559582	0.797857	CDKN1B
Cytokine Signaling In Immune System R-HSA-1280215	0.800151	CCR1;MAP2K1;RPS6KA5;CDKN1B;BCL2L11;BCL6;UBE2D3;S1PR1;SOS2
Cyclin E Associated Events During G1/S Transition R-HSA-69202	0.800151	CDKN1B
Platelet Homeostasis R-HSA-418346	0.802355	PPP2R5A
Transport Of Mature Transcript To Cytoplasm R-HSA-72202	0.802355	SRSF11
Cyclin A:Cdk2-associated Events At S Phase Entry R-HSA-69656	0.805863	CDKN1B
Separation Of Sister Chromatids R-HSA-2467813	0.807312	PPP2R5A;RANGAP1
Signaling By FGFR R-HSA-190236	0.812631	FGF18
APC/C-mediated Degradation Of Cell Cycle Proteins R-HSA-174143	0.814491	CDC14A
Fcgamma Receptor (FCGR) Dependent Phagocytosis R-HSA-2029480	0.814491	NCKIPSD
PCP/CE Pathway R-HSA-4086400	0.816271	WNT1
Protein-protein Interactions At Synapses R-HSA-6794362	0.816271	HOMER1
Unfolded Protein Response (UPR) R-HSA-381119	0.81937	DCP2
Chaperonin-mediated Protein Folding R-HSA-390466	0.819596	CCT6A
Collagen Formation R-HSA-1474290	0.819596	COL4A1
Regulation Of TP53 Activity Thru Phosphorylation R-HSA-6804756	0.819596	CDK5R1
Activation Of HOX Genes During Differentiation R-HSA-5619507	0.819604	KDM6A
EPH-Ephrin Signaling R-HSA-2682334	0.819604	MYH10
HCMV Late Events R-HSA-9610379	0.819604	VPS37A
Post-translational Modification: Synthesis Of GPI-anchored Proteins R-HSA-163125	0.819604	PIGA
Class B/2 (Secretin Family Receptors) R-HSA-373080	0.819604	WNT1
Cell Cycle R-HSA-1640170	0.819604	RAB1A;CDKN1B;PHF20;YWHAB;PPP2R5A;RANGAP1;LBR;CDC14A
mRNA Splicing - Major Pathway R-HSA-72163	0.819604	ELAVL2;SRSF11
VEGFA-VEGFR2 Pathway R-HSA-4420097	0.819604	PRKCZ
Cellular Response To Chemical Stress R-HSA-9711123	0.819604	SESN2;TXNIP
Neurotransmitter Receptors And Postsynaptic Signal Transmission R-HSA-112314	0.819604	GABRA4;NPTN
Infectious Disease R-HSA-5663205	0.821574	NCKIPSD;NRP1;MAP2K1;YWHAB;S1PR1;TXNIP;GTF2H1;VPS37A;SUDS3;ATG14;RANGAP1;CHMP5
Cellular Responses To Stimuli R-HSA-8953897	0.821574	TNRC6C;CDKN1B;MT1M;UBE2D3;SESN2;NRIP1;TXNIP;DCP2;TNRC6A
Transcriptional Regulation By RUNX3 R-HSA-8878159	0.822495	BCL2L11
Protein Folding R-HSA-391251	0.823096	CCT6A
Metabolism Of Vitamins And Cofactors R-HSA-196854	0.823096	LRP2;LDLR
Mitotic Prometaphase R-HSA-68877	0.823096	PPP2R5A;RANGAP1
Metabolism Of RNA R-HSA-8953854	0.82438	HBS1L;DDX6;YWHAB;GTF2H1;DCP2;SRSF11;ELAVL2;PAIP1
RUNX1 Regulates Transcription Of Genes Involved In Differentiation Of HSCs R-HSA-8939236	0.827279	KMT2A
mRNA Splicing R-HSA-72172	0.82743	ELAVL2;SRSF11
Stimuli-sensing Channels R-HSA-2672351	0.830602	CLCN6
KEAP1-NFE2L2 Pathway R-HSA-9755511	0.830602	SESN2
Cell Cycle, Mitotic R-HSA-69278	0.837461	RAB1A;CDKN1B;PPP2R5A;RANGAP1;LBR;CDC14A
SARS-CoV-2-host Interactions R-HSA-9705683	0.839844	YWHAB;ATG14
Transport Of Inorganic Cations/Anions And Amino Acids/Oligopeptides R-HSA-425393	0.839844	SLC24A3
SARS-CoV-2 Infection R-HSA-9694516	0.839844	NRP1;YWHAB;ATG14
Class I MHC Mediated Antigen Processing And Presentation R-HSA-983169	0.86026	HECW2;UBE2D3;CBLB;ATG14
Mitotic Prophase R-HSA-68875	0.860943	RAB1A
M Phase R-HSA-68886	0.860943	RAB1A;PPP2R5A;RANGAP1;LBR
Keratinization R-HSA-6805567	0.861197	DSG2;KRT76
Interleukin-1 Signaling R-HSA-9020702	0.862546	MAP2K1
Macroautophagy R-HSA-1632852	0.862546	ATG14
Transcriptional Regulation By RUNX2 R-HSA-8878166	0.874883	ESR1
Antigen Processing: Ubiquitination And Proteasome Degradation R-HSA-983168	0.874883	HECW2;UBE2D3;CBLB
Cellular Responses To Stress R-HSA-2262752	0.874883	TNRC6C;CDKN1B;UBE2D3;SESN2;NRIP1;TXNIP;DCP2;TNRC6A
SARS-CoV-2 Activates/Modulates Innate And Adaptive Immune Responses R-HSA-9705671	0.874883	ATG14
HCMV Infection R-HSA-9609646	0.874883	VPS37A
Metabolism Of Water-Soluble Vitamins And Cofactors R-HSA-196849	0.87607	LRP2
Glycerophospholipid Biosynthesis R-HSA-1483206	0.887028	PITPNM2
G1/S Transition R-HSA-69206	0.8903	CDKN1B
Host Interactions Of HIV Factors R-HSA-162909	0.89117	RANGAP1
Neddylation R-HSA-8951664	0.900443	CAND1;UBE2D3
Processing Of Capped Intron-Containing Pre-mRNA R-HSA-72203	0.907017	SRSF11;ELAVL2
C-type Lectin Receptors (CLRs) R-HSA-5621481	0.909884	RPS6KA5
Transmission Across Chemical Synapses R-HSA-112315	0.91023	GABRA4;NPTN
Leishmania Infection R-HSA-9658195	0.91027	NCKIPSD;TXNIP
Mitotic G1 Phase And G1/S Transition R-HSA-453279	0.916561	CDKN1B
G2/M Checkpoints R-HSA-69481	0.916852	YWHAB
DNA Double-Strand Break Repair R-HSA-5693532	0.917117	EYA3
Interleukin-1 Family Signaling R-HSA-446652	0.920641	MAP2K1
Cellular Response To Starvation R-HSA-9711097	0.920706	SESN2
Metabolism R-HSA-1430728	0.920706	CDK19;ABCB7;COX15;GLRX5;ABHD5;LRP2;MED27;PIK3C2A;CS;MED23;RPIA;CDK8;MED13;SYNJ1;CHSY1;PITPNM2;SERINC1;PNPLA6;HAGH;B4GALT6;LDLR;SLC25A44;LBR;B4GALT5
S Phase R-HSA-69242	0.929899	CDKN1B
Neutrophil Degranulation R-HSA-6798695	0.933854	CAND1;ATP6AP2;ATP11A;FRK
Adaptive Immune System R-HSA-1280218	0.933854	YWHAB;HECW2;UBE2D3;CTLA4;PPP2R5A;CBLB;ATG14
Neuronal System R-HSA-112316	0.941793	HOMER1;GABRA4;NPTN
Hemostasis R-HSA-109582	0.943215	DOCK6;PPP2R5A;PRKCZ;F3;AKAP1
Peptide Ligand-Binding Receptors R-HSA-375276	0.96092	CCR1
Immune System R-HSA-168256	0.961054	CCR1;MAP2K1;CDKN1B;YWHAB;UBE2D3;ATP6AP2;PPP2R5A;CBLB;ATP11A;ATG14;NCKIPSD;RPS6KA5;BCL2L11;CAND1;BCL6;HECW2;S1PR1;TXNIP;CTLA4;SOS2;FRK
Class A/1 (Rhodopsin-like Receptors) R-HSA-373076	0.966836	CCR1;S1PR1
GPCR Ligand Binding R-HSA-500792	0.976859	CCR1;S1PR1;WNT1
Innate Immune System R-HSA-168249	0.979375	NCKIPSD;MAP2K1;RPS6KA5;CAND1;UBE2D3;ATP6AP2;TXNIP;ATP11A;FRK
Metabolism Of Amino Acids And Derivatives R-HSA-71291	0.979718	SERINC1;SLC25A44
SLC-mediated Transmembrane Transport R-HSA-425407	0.980488	SLC24A3
Signaling By GPCR R-HSA-372790	0.980488	CCR1;ARHGEF12;S1PR1;WNT1;SOS2
Platelet Activation, Signaling And Aggregation R-HSA-76002	0.981195	PRKCZ
G Alpha (I) Signaling Events R-HSA-418594	0.993223	CCR1
GPCR Downstream Signaling R-HSA-388396	0.996217	CCR1;ARHGEF12;SOS2
Sensory Perception R-HSA-9709957	0.998947	LRP2;LDLR
